# Supplementary material for: Lung cancer associated autoantibody responses are detectable years before clinical presentation
Source: PLoS One. 2025 Mar 11;20(3):e0315220. doi: 10.1371/journal.pone.0315220 (PMC11896025; doi:10.1371/journal.pone.0315220)
Supplement: S2 Data — (CSV) [file pone.0315220.s002.csv]

Subject ID	Sample ID	p53_160	SOX-2_160	CAGE_160	NY-ESO-1_160	GBU 4-5_160	MAGE-A4_160	HuD_160	p53_50	SOX-2_50	CAGE_50	NY-ESO-1_50	GBU 4-5_50	MAGE-A4_50	HuD_50	p53_Dx	SOX-2_Dx	CAGE_Dx	NY-ESO-1_Dx	GBU 4-5_Dx	MAGE-A4_Dx	HuD_Dx	Panel Result	CASE CONTROL STATUS	Dx MORPHOLOGY DESCRIPTION	Smoking status	Age at Randomisation	Age at Sample Collection	Age at Dx	Time to Dx	Time to Dx Grouping
OIM103	OIM103_S1	3.2443004827609623	3.22	5.920515059182092	1.21	2.3084231744968835	4.925821089015132	4.173994835317663	3.03	2.78	6.1245912506847215	1.96	2.4962663097538274	4.875611963074217	3.53	0	0	2	0	0	0	0	2	CASE	Adenocarcinoma	Smoker	58.7	63.03	64.26	14.74	1-2 years pre dx
OIM103	OIM103_S2	3.204310144394849	3.22	5.724856250082949	1.21	1.9021808234481892	4.827756035542988	4.127290508	3.03	2.78	5.833876076396628	1.96	2.391837257846407	4.875611963074217	3.53	0	0	2	0	0	0	0	2	CASE	Adenocarcinoma	Smoker	58.7	62.89	64.26	16.37	1-2 years pre dx
OIM103	OIM103_S3	3.09	3.22	4.537846817145432	1.21	1.758751236616845	4.935189861297886	3.99	3.03	2.78	4.515256057012287	1.96	2.28	4.875611963074217	3.53	0	0	1	0	0	0	0	1	CASE	Adenocarcinoma	Smoker	58.7	61.69	64.26	30.87	2-3 years pre dx
OIM103	OIM103_S4	3.4127732523990817	3.22	4.917106560208264	1.21	2.0597756334768564	4.752725534306111	4.230440683406308	3.03	2.78	4.829798686235655	1.96	2.28	4.875611963074217	3.53	0	0	2	0	0	0	0	2	CASE	Adenocarcinoma	Smoker	58.7	60.85	64.26	40.89	3-4 years pre dx
OIM103	OIM103_S5	3.4719260368575706	3.22	4.025740207892236	1.21	2.066712037490508	4.728840573386163	4.410722919037057	3.03	2.78	4.191233030962081	1.96	2.3800548534305124	4.875611963074217	3.53	0	0	0	0	0	0	0	0	CASE	Adenocarcinoma	Smoker	58.7	59.74	64.26	54.22	4-5 years pre dx
OIM103	OIM103_S6	3.5106446969625256	3.22	3.7202514435144476	1.21	1.8977668	4.728840573386163	4.174179863571229	3.0773471968749475	2.78	3.7242034061661418	1.96	2.488657285736112	4.875611963074217	3.53	0	0	0	0	0	0	0	0	CASE	Adenocarcinoma	Smoker	58.7	58.68	64.26	66.97	5-6 yrs preDx
OIM105	OIM105_S1	3.5010937531456903	3.22	3.284329087640643	1.8104836960327095	2.9382591475453728	4.728840573386163	5.673038958597523	3.169140109947336	2.78	3.4	1.96	3.1710722173267323	4.875611963074217	4.389974128634114	0	0	0	0	0	0	0	0	CASE	Squamous cell carcinoma	Smoker	65.91	71.16	72.2	12.44	1-2 years pre dx
OIM105	OIM105_S2	3.7431662715765386	3.22	2.85	1.7278814156484945	2.777756331	4.728840573386163	5.206738632833869	3.297112337898054	2.78	3.4	1.96	2.736187014190137	4.875611963074217	4.043151701802233	0	0	0	0	0	0	0	0	CASE	Squamous cell carcinoma	Smoker	65.91	70.18	72.2	24.16	2-3 years pre dx
OIM105	OIM105_S3	3.99460063	3.22	3.2428321588951974	1.995445957163459	3.0761995915853197	4.728840573386163	5.576694156587255	3.262981377814771	2.78	3.4	1.96	2.9651629974860576	4.875611963074217	3.9225022373498195	0	0	0	0	0	0	0	0	CASE	Squamous cell carcinoma	Smoker	65.91	69.14	72.2	36.65	3-4 years pre dx
OIM105	OIM105_S4	3.617705672842601	3.22	2.85	1.6114070909765732	2.800157075673639	4.728840573386163	5.546709338341079	3.03	2.78	3.4	1.96	2.823319369172032	4.875611963074217	3.9358067580262572	0	0	0	0	0	0	0	0	CASE	Squamous cell carcinoma	Smoker	65.91	68.03	72.2	49.99	4-5 years pre dx
OIM105	OIM105_S5	3.6270236507382765	3.22	3.1936095619860723	2.0242952456195336	2.7953721355168337	4.7589273359462805	5.869098025144831	3.03	2.78	3.4	1.96	3.0780562608050284	4.875611963074217	4.722976763713368	0	0	0	0	0	0	0	0	CASE	Squamous cell carcinoma	Smoker	65.91	67	72.2	62.41	5-6 yrs preDx
OIM105	OIM105_S6	3.5722567316769043	3.22	2.85	1.719918198601593	2.8019096591040484	4.728840573386163	5.5597508625222964	3.03	2.78	3.4	1.96	2.806336866	4.875611963074217	3.8515159336218536	0	0	0	0	0	0	0	0	CASE	Squamous cell carcinoma	Smoker	65.91	65.88	72.2	75.75	6-7 yrs preDx
OIM107	OIM107_S1	3.09	3.22	2.85	1.21	3.311511688073252	4.728840573386163	4.344277680186991	3.03	2.78	3.4	1.96	3.8558346166165647	4.875611963074217	3.53	0	0	0	0	0	0	0	0	CASE	Small cell carcinoma	Smoker	70.75	75.89	76.15	3.13	3-6 mths preDx
OIM107	OIM107_S2	3.97233388	3.22	3.1756197664501506	1.621306938302394	3.604924472386804	4.728840573386163	4.27823289	3.588891485376274	2.78	3.4	1.96	3.7510339312240992	4.875611963074217	3.53	0	0	0	0	0	0	0	0	CASE	Small cell carcinoma	Smoker	70.75	74.87	76.15	15.33	1-2 years pre dx
OIM107	OIM107_S3	3.334856491513061	3.22	2.85	1.2832596399419667	3.009232377	4.728840573386163	4.296679885712172	3.03	2.78	3.4	1.96	3.1540173307009356	4.875611963074217	3.53	0	0	0	0	0	0	0	0	CASE	Small cell carcinoma	Smoker	70.75	73.88	76.15	27.28	2-3 years pre dx
OIM107	OIM107_S4	3.1279477450410513	3.22	2.85	1.453312845550703	3.116843200867037	4.728840573386163	4.593345724063211	3.03	2.78	3.4	1.96	3.3188005261947504	4.875611963074217	3.53	0	0	0	0	0	0	0	0	CASE	Small cell carcinoma	Smoker	70.75	72.8	76.15	40.2	3-4 years pre dx
OIM107	OIM107_S5	3.1651273035510505	3.22	2.85	1.21	2.393159095664574	4.728840573386163	4.063423303814205	3.03	2.78	3.4	1.96	2.7711057481528885	4.875611963074217	3.53	0	0	0	0	0	0	0	0	CASE	Small cell carcinoma	Smoker	70.75	71.79	76.15	52.38	4-5 years pre dx
OIM107	OIM107_S6	3.405670767754084	3.22	2.85	1.21	2.3522017027382494	4.728840573386163	3.99	3.03	2.78	3.4	1.96	2.4767800427016766	4.875611963074217	3.53	0	0	0	0	0	0	0	0	CASE	Small cell carcinoma	Smoker	70.75	70.71	76.15	65.26	5-6 yrs preDx
OIM108	OIM108_S1	3.463924431335097	3.22	2.962909841068692	2.4385000129696364	3.671403982	5.111908513821812	4.807955778	3.03	2.78	3.4	2.3039081206122853	4.251858099731752	4.875611963074217	3.53	0	0	0	0	0	0	0	0	CASE	Adenocarcinoma	Non-Smoker	61.3	68.28	68.85	6.81	6-9 mths preDx
OIM108	OIM108_S2	3.3835257846677296	3.22	3.2347322397918923	2.2650390539639798	3.7540916332079104	5.364416589615252	4.709977612842842	3.03	2.78	3.4	2.155449329	4.281832338337719	5.006915466427045	3.53	0	0	0	0	0	0	0	0	CASE	Adenocarcinoma	Non-Smoker	61.3	67.38	68.85	17.62	1-2 years pre dx
OIM108	OIM108_S3	3.09	3.22	2.85	1.8772776617437537	3.6262181910591127	5.128489637699114	4.231875433513136	3.03	2.78	3.4	1.96	3.720517817	4.875611963074217	3.53	0	0	0	0	0	0	0	0	CASE	Adenocarcinoma	Non-Smoker	61.3	66.38	68.85	29.61	2-3 years pre dx
OIM108	OIM108_S4	3.280594071399487	3.22	2.85	2.1058269604017292	3.3628754841679513	5.493538267338401	3.99	3.03	2.78	3.4	1.96	3.3430140614228963	4.875611963074217	3.53	0	0	0	0	0	0	0	0	CASE	Adenocarcinoma	Non-Smoker	61.3	65.44	68.85	40.86	3-4 years pre dx
OIM108	OIM108_S5	3.453098027777322	3.22	2.85	1.9042889978677924	3.6412889983842147	5.139310773613467	3.99	3.03	2.78	3.4	1.96	3.567858382021581	4.875611963074217	3.53	0	0	0	0	0	0	0	0	CASE	Adenocarcinoma	Non-Smoker	61.3	64.6	68.85	50.98	4-5 years pre dx
OIM108	OIM108_S6	3.7013511502143586	3.22	2.85	2.628856070728072	3.936620811052638	5.374601204271985	4.650273547091495	3.03	2.78	3.4	2.1672848015907897	4.361404066473553	4.875611963074217	3.53	0	0	0	0	0	0	0	0	CASE	Adenocarcinoma	Non-Smoker	61.3	63.45	68.85	64.8	5-6 yrs preDx
OIM108	OIM108_S7	3.09	3.22	2.85	1.2600865365029938	2.8008762675050125	4.728840573386163	4.34370054	3.03	2.78	3.4	1.96	3.4059513881484493	4.875611963074217	3.53	0	0	0	0	0	0	0	0	CASE	Adenocarcinoma	Non-Smoker	61.3	62.37	68.85	77.65	6-7 yrs preDx
OIM113	OIM113_S1	3.8291005560211753	3.22	3.1188702147792124	2.0323962726292892	3.017815926067946	4.885732150355963	5.963429648434698	3.03	2.78	3.4	1.96	3.1549671304779308	4.875611963074217	4.467287396218996	0	0	0	0	0	0	0	0	CASE	Small cell carcinoma	NA	68.87	74.07	74.98	10.86	9-12 mths preDx
OIM113	OIM113_S2	3.6927328885250637	3.22	3.146586075225132	2.011570258337133	2.934698243	5.158540768599879	5.518041442842447	3.03	2.78	3.4	1.96	3.066159300597886	4.875611963074217	3.980260771381916	0	0	0	0	0	0	0	0	CASE	Small cell carcinoma	NA	68.87	73.04	74.98	23.21	1-2 years pre dx
OIM113	OIM113_S3	3.6026737253433327	3.22	3.0237044149537926	1.5019968461148825	2.923221199132673	4.728840573386163	5.698773833627351	3.03	2.78	3.4	1.96	2.911086746435645	4.875611963074217	4.064464947	0	0	0	0	0	0	0	0	CASE	Small cell carcinoma	NA	68.87	71.91	74.98	36.78	3-4 years pre dx
OIM113	OIM113_S4	3.3235487635199137	3.22	3.0248954292905275	1.6023597046769826	2.8905765810485162	4.761738313366995	4.882708579307788	3.03	2.78	3.4	1.96	2.9204858670270317	4.875611963074217	3.53	0	0	0	0	0	0	0	0	CASE	Small cell carcinoma	NA	68.87	69.89	74.98	61	5-6 yrs preDx
OIM113	OIM113_S5	4.159863971774224	3.22	2.979396735521494	1.5897327734840687	3.1709709684109764	4.728840573386163	5.283349815585145	3.03	2.78	3.4	1.96	3.198551794973083	4.875611963074217	3.53	0	0	0	0	0	0	0	0	CASE	Small cell carcinoma	NA	68.87	68.84	74.98	73.61	6-7 yrs preDx
OIM123	OIM123_S1	3.336644038976537	3.22	2.85	1.21	2.4918333530230354	4.728840573386163	4.303766563450348	3.03	2.78	3.4	1.96	2.597142029020797	4.875611963074217	3.53	0	0	0	0	0	0	0	0	CASE	Squamous cell carcinoma	Smoker	61.03	65.05	66.01	11.55	9-12 mths preDx
OIM123	OIM123_S2	3.2253730045519933	3.22	2.85	1.5753638628368318	2.591724936	4.728840573386163	3.99	3.03	2.78	3.4	1.96	2.724376069555201	4.875611963074217	3.53	0	0	0	0	0	0	0	0	CASE	Squamous cell carcinoma	Smoker	61.03	64.05	66.01	23.51	1-2 years pre dx
OIM123	OIM123_S3	3.387755566212207	3.22	2.85	1.3845546423237027	2.565956751845084	4.728840573386163	4.187604026661222	3.03	2.78	3.4	1.96	2.5170337242955823	4.875611963074217	3.53	0	0	0	0	0	0	0	0	CASE	Squamous cell carcinoma	Smoker	61.03	63.07	66.01	35.27	2-3 years pre dx
OIM123	OIM123_S4	3.511310347401836	3.22	2.85	1.768217523563043	2.8045356485661146	4.728840573386163	4.3574038628846745	3.03	2.78	3.4	1.96	3.0324254603701375	4.875611963074217	3.53	0	0	0	0	0	0	0	0	CASE	Squamous cell carcinoma	Smoker	61.03	62.28	66.01	44.83	3-4 years pre dx
OIM123	OIM123_S5	3.2113743814523135	3.22	2.85	1.5771641476494296	2.580796761206209	4.728840573386163	4.369357729	3.03	2.78	3.4	1.96	3.0882360570306826	4.875611963074217	3.53	0	0	0	0	0	0	0	0	CASE	Squamous cell carcinoma	Smoker	61.03	61.41	66.01	55.28	4-5 years pre dx
OIM123	OIM123_S6	3.3927793475839265	3.22	2.85	1.9263988113027228	3.0312585007245048	4.728840573386163	4.3222215700870645	3.03	2.78	3.4	1.96	3.488024970958441	4.875611963074217	3.53	0	0	0	0	0	0	0	0	CASE	Squamous cell carcinoma	Smoker	61.03	61	66.01	60.11	5-6 yrs preDx
OIM127	OIM127_S1	3.121806226319698	4.374161908001259	2.85	1.21	1.8268780325592124	4.728840573386163	4.002147098666119	3.03	3.6283356657049275	3.4	1.96	2.28	4.875611963074217	3.53	0	0	0	0	0	0	0	0	CASE	Small cell carcinoma	Smoker	61.8	65.85	67.72	22.46	1-2 years pre dx
OIM127	OIM127_S2	3.3860095933602277	4.703359733709863	2.85	1.21	1.5746283953054365	4.728840573386163	3.99	3.03	3.8781274052613113	3.4	1.96	2.28	4.875611963074217	3.53	0	0	0	0	0	0	0	0	CASE	Small cell carcinoma	Smoker	61.8	64.91	67.72	33.78	2-3 years pre dx
OIM127	OIM127_S3	3.09	3.6111821537315976	2.85	1.21	1.8943675713166948	4.728840573386163	3.99	3.03	2.9728678123878987	3.4	1.96	2.28	4.875611963074217	3.53	0	0	0	0	0	0	0	0	CASE	Small cell carcinoma	Smoker	61.8	63.91	67.72	45.71	3-4 years pre dx
OIM127	OIM127_S4	3.492585119472325	3.22	2.85	1.21	1.42396392	4.728840573386163	3.99	3.03	2.78	3.4	1.96	2.28	4.875611963074217	3.53	0	0	0	0	0	0	0	0	CASE	Small cell carcinoma	Smoker	61.8	63.24	67.72	53.76	4-5 years pre dx
OIM127	OIM127_S5	3.423429618873082	3.499233650199547	2.85	1.21	1.9172971135597963	4.728840573386163	3.99	3.03	2.78	3.4	1.96	2.28	4.875611963074217	3.53	0	0	0	0	0	0	0	0	CASE	Small cell carcinoma	Smoker	61.8	61.76	67.72	71.5	5-6 yrs preDx
OIM128	OIM128_S1	7.937122403949664	3.22	2.953650050275428	2.590935195079319	4.227353886964485	5.948201504601608	5.584419350610085	7.688792427152957	2.78	3.4	2.103360373097492	4.333190172416326	4.887763551097267	3.53	2	0	0	0	0	0	0	2	CASE	Adenocarcinoma	Smoker	51.79	59.86	60.02	1.89	0-3 mths preDx
OIM128	OIM128_S2	4.671071751166887	3.22	2.85	3.2693241510769755	4.695677428	6.100899705419189	5.312736043601598	4.039747802985344	2.78	3.4	2.9036061857354536	5.107471269	5.780843011326677	3.6328407307802886	0	0	0	1	1	1	0	1	CASE	Adenocarcinoma	Smoker	51.79	56.47	60.02	42.6	3-4 years pre dx
OIM128	OIM128_S3	5.112211015527392	3.22	2.85	1.4956821858984748	3.9489691317566615	4.728840573386163	3.99	4.653974891402526	2.78	3.4	1.96	3.815554927598348	4.875611963074217	3.53	1	0	0	0	0	0	0	1	CASE	Adenocarcinoma	Smoker	51.79	55.24	60.02	57.38	4-5 years pre dx
OIM128	OIM128_S4	5.571490245253355	3.22	2.85	2.108754254221812	4.432089731002508	4.728840573386163	4.728286681243616	4.786223092434795	2.78	3.4	1.96	4.1374375742107015	4.875611963074217	3.53	1	0	0	0	1	0	0	1	CASE	Adenocarcinoma	Smoker	51.79	53.81	60.02	74.56	6-7 yrs preDx
OIM128	OIM128_S5	5.087013212098083	3.22	2.85	1.5551964494146067	3.0040584479067336	4.728840573386163	4.352524928607193	4.51812137	2.78	3.4	1.96	3.1281356408492265	4.875611963074217	3.53	1	0	0	0	0	0	0	1	CASE	Adenocarcinoma	Smoker	51.79	52.81	60.02	86.56	7-8 yrs preDx
OIM128	OIM128_S6	4.563192809	3.22	2.85	1.4407930345559745	3.031282019886751	4.728840573386163	3.99	3.991939162608927	2.78	3.4	1.96	2.9769053858731853	4.875611963074217	3.53	0	0	0	0	0	0	0	0	CASE	Adenocarcinoma	Smoker	51.79	51.76	60.02	99.17	8-9 yrs preDx
OIM129	OIM129_S1	3.8699164811340334	4.477233828180724	3.444201978422017	2.4806085473958666	2.737776183839428	5.266186897025104	4.628012721469783	3.03	2.78	3.4	2.5773799968130566	2.724421715969828	4.875611963074217	3.53	0	0	0	0	0	0	0	0	CASE	Adenocarcinoma	Smoker	71.64	76.82	77.6	9.41	9-12 mths preDx
OIM129	OIM129_S2	3.7678657005178198	4.130294348	3.448858325919467	1.863062724805894	2.8667879777320113	5.072694658567194	4.597579568706052	3.03	2.78	3.4	1.96	2.571716565661611	4.875611963074217	3.53	0	0	0	0	0	0	0	0	CASE	Adenocarcinoma	Smoker	71.64	75.82	77.6	21.44	1-2 years pre dx
OIM129	OIM129_S3	4.088276073980558	5.029017689328235	3.611601456	2.3285568287498757	3.1458912120282934	5.166531544281106	5.125970217	3.03	3.1687125346324656	3.4	1.96	2.927271295369379	4.875611963074217	3.53	0	0	0	0	0	0	0	0	CASE	Adenocarcinoma	Smoker	71.64	74.67	77.6	35.24	2-3 years pre dx
OIM129	OIM129_S4	4.123031460329717	4.678441873983075	3.6737213266048236	2.4170061388271527	3.092052965949094	5.205113271110937	5.144449204696963	3.03	2.843486366544046	3.4	2.0093766114154343	3.139771945524756	4.875611963074217	3.6641454372547724	0	0	0	0	0	0	0	0	CASE	Adenocarcinoma	Smoker	71.64	73.67	77.6	47.12	3-4 years pre dx
OIM129	OIM129_S5	3.8789467351171707	4.3003379011942195	3.7353436740058577	2.0455824989807985	2.867057515	5.1178314643452545	5.147588823828146	3.03	2.78	3.4	1.96	2.828172678651346	4.875611963074217	3.53	0	0	0	0	0	0	0	0	CASE	Adenocarcinoma	Smoker	71.64	72.67	77.6	59.16	4-5 years pre dx
OIM129	OIM129_S6	3.8333528035397495	3.9660026621166806	3.535450953578197	1.6454258648172797	2.7217012593613212	4.871888484351405	5.199900057909895	3.03	2.78	3.4121069391846675	1.96	2.7628728304252013	4.875611963074217	3.53	0	0	0	0	0	0	0	0	CASE	Adenocarcinoma	Smoker	71.64	71.59	77.6	72.19	6-7 yrs preDx
OIM12	OIM12_S1	3.5078904846164742	3.22	2.85	1.21	2.434308294317421	4.728840573386163	4.267952021940855	3.03	2.78	3.4	1.96	2.5273815692061827	4.875611963074217	3.53	0	0	0	0	0	0	0	0	CASE	Large cell carcinoma/ Large cell neuroendocrine carcinoma	Smoker	60.34	64.29	65.43	13.68	1-2 years pre dx
OIM12	OIM12_S2	3.867667249212699	3.22	2.85	1.21	2.147270765825905	4.728840573386163	4.227516259793338	3.03	2.78	3.4	1.96	2.28	4.875611963074217	3.53	0	0	0	0	0	0	0	0	CASE	Large cell carcinoma/ Large cell neuroendocrine carcinoma	Smoker	60.34	63.35	65.43	24.96	2-3 years pre dx
OIM12	OIM12_S3	3.753809013885323	3.22	2.85	1.21	2.048436103357162	4.728840573386163	3.99	3.03	2.78	3.4	1.96	2.28	4.875611963074217	3.53	0	0	0	0	0	0	0	0	CASE	Large cell carcinoma/ Large cell neuroendocrine carcinoma	Smoker	60.34	62.45	65.43	35.77	2-3 years pre dx
OIM12	OIM12_S4	4.1891887007444275	3.22	2.85	1.21	2.272314256580916	4.728840573386163	4.234583477047464	3.2246476949980827	2.78	3.4	1.96	2.6706115475169403	4.875611963074217	3.53	0	0	0	0	0	0	0	0	CASE	Large cell carcinoma/ Large cell neuroendocrine carcinoma	Smoker	60.34	61.42	65.43	48.18	4-5 years pre dx
OIM12	OIM12_S5	3.911676884086215	3.22	2.85	1.21	2.1087268919973616	4.728840573386163	4.752297106258849	3.03	2.78	3.4	1.96	2.580093812160654	4.875611963074217	3.53	0	0	0	0	0	0	0	0	CASE	Large cell carcinoma/ Large cell neuroendocrine carcinoma	Smoker	60.34	60.32	65.43	61.32	5-6 yrs preDx
OIM130	OIM130_S1	3.284440769096308	3.22	3.225731064072477	1.6743759324168785	4.0737104731068685	4.728840573386163	4.535291484959497	3.03	2.78	3.4	1.96	4.200274360685195	4.875611963074217	3.53	0	0	0	0	0	0	0	0	CASE	Adenocarcinoma	Non-Smoker	71.32	76.04	76.23	2.28	0-3 mths preDx
OIM130	OIM130_S2	3.842948439326439	3.22	3.4433955269205256	2.1940778985910336	3.889145181413022	5.267027561054201	5.2319900746876185	3.652041184610506	2.78	3.5795565343013784	2.5093641317114157	3.9612121628763015	5.1330579499694595	4.4715163865892364	0	0	0	0	0	0	0	0	CASE	Adenocarcinoma	Non-Smoker	71.32	75.73	76.23	5.93	3-6 mths preDx
OIM130	OIM130_S3	4.103218678464758	3.867834556385102	3.7205388621899775	2.4897616996102343	3.9524841210718904	5.561704503374846	5.372165330777161	3.6646000064549358	2.960902210275288	3.822632562272947	2.937083577554197	4.203669054885751	4.911930794	4.715095045	0	0	0	0	0	0	0	0	CASE	Adenocarcinoma	Non-Smoker	71.32	75.41	76.23	9.83	9-12 mths preDx
OIM130	OIM130_S4	3.9025493430653553	3.22	3.0716003875801086	2.2503760076534887	3.940448094937337	5.307993021091123	5.087764284108742	3.179760442	2.78	3.4	2.4834200064594905	4.341668552663047	4.875611963074217	4.176288315896251	0	0	0	0	0	0	0	0	CASE	Adenocarcinoma	Non-Smoker	71.32	74.35	76.23	22.55	1-2 years pre dx
OIM130	OIM130_S5	4.315569347581691	3.464450209800778	3.3991643125592876	2.4901829481838056	3.7965369477988777	5.773894450706624	5.027780361104512	3.5168771168087174	2.9554903972300606	3.5860763009292107	2.822689517756311	3.897249510398079	4.875611963074217	4.342171122160591	0	0	0	0	0	0	0	0	CASE	Adenocarcinoma	Non-Smoker	71.32	73.35	76.23	34.48	2-3 years pre dx
OIM130	OIM130_S6	4.263992900979007	3.22	2.85	2.488822263292606	3.7010945221823914	5.2390922753188205	4.971468282285787	3.682602619254735	2.78	3.4	2.4570507994848034	3.9809249273654403	4.875611963074217	3.905429689236499	0	0	0	0	0	0	0	0	CASE	Adenocarcinoma	Non-Smoker	71.32	72.61	76.23	43.44	3-4 years pre dx
OIM130	OIM130_S7	4.369977991997687	3.710085589316355	3.314862793257026	2.9212731625699737	3.9453765776376843	5.550512627547521	5.398318478579698	3.9276596661719654	2.9134008220955345	3.4	3.175636636676523	4.423169704942117	5.420002478754633	4.669800922837277	0	0	0	0	0	0	0	0	CASE	Adenocarcinoma	Non-Smoker	71.32	71.43	76.23	57.51	4-5 years pre dx
OIM135	OIM135_S1	3.6398355051511575	3.22	2.85	1.21	3.4354515807148536	4.728840573386163	3.998386643923924	3.03	2.78	3.4	1.96	3.9369053517257084	4.875611963074217	3.53	0	0	0	0	0	0	0	0	CASE	Squamous cell carcinoma	NA	51.11	55.21	55.61	4.78	3-6 mths preDx
OIM135	OIM135_S2	4.294497400540768	3.22	2.85	1.3038343920981241	5.086036601879177	4.728840573386163	4.193024888506877	3.406256208829157	2.78	3.4	1.96	5.764889149668614	4.875611963074217	3.53	0	0	0	0	1	0	0	1	CASE	Squamous cell carcinoma	NA	51.11	54.38	55.61	14.7	1-2 years pre dx
OIM135	OIM135_S3	4.022160822683616	3.22	2.85	1.21	5.021297832856433	4.728840573386163	3.99	3.03	2.78	3.4	1.96	5.687480479018531	4.875611963074217	3.53	0	0	0	0	1	0	0	1	CASE	Squamous cell carcinoma	NA	51.11	54.11	55.61	17.95	1-2 years pre dx
OIM135	OIM135_S4	3.582365695738868	3.22	2.8569658720767457	1.21	3.322432507268087	4.728840573386163	4.054126443219787	3.03	2.78	3.4	1.96	3.8381475990304867	4.875611963074217	3.53	0	0	0	0	0	0	0	0	CASE	Squamous cell carcinoma	NA	51.11	53.23	55.61	28.5	2-3 years pre dx
OIM135	OIM135_S5	3.750890422	3.22	2.85	1.21	3.3769955955151767	4.728840573386163	4.281790509	3.03	2.78	3.4	1.96	4.178313198282473	4.875611963074217	3.53	0	0	0	0	0	0	0	0	CASE	Squamous cell carcinoma	NA	51.11	52.14	55.61	41.57	3-4 years pre dx
OIM135	OIM135_S6	3.3963043264877824	3.22	2.85	1.3365048917265352	3.274263156581507	4.728840573386163	3.9997546467185474	3.03	2.78	3.4	1.96	3.554099896049732	4.875611963074217	3.53	0	0	0	0	0	0	0	0	CASE	Squamous cell carcinoma	NA	51.11	51.39	55.61	50.61	4-5 years pre dx
OIM135	OIM135_S7	3.09	3.22	2.85	1.2174763611184813	2.7004506666848256	4.728840573386163	4.086714288379335	3.03	2.78	3.4	1.96	3.042788027366906	4.875611963074217	3.53	0	0	0	0	0	0	0	0	CASE	Squamous cell carcinoma	NA	51.11	50.21	55.61	64.8	5-6 yrs preDx
OIM136	OIM136_S1	5.472406796157232	3.22	3.237565267323209	1.3367129943316407	2.8723325832288125	4.728840573386163	4.390953325623164	5.2992824853366844	2.78	3.4	1.96	3.2547064879357306	4.875611963074217	3.53	1	0	0	0	0	0	0	1	CASE	Non-small cell carcinoma	Smoker	56.79	62.26	62.35	1.03	0-3 mths preDx
OIM136	OIM136_S2	5.513065358920618	3.22	3.3083430639798017	1.3370113114016864	2.8509660737594573	4.728840573386163	4.519528054893597	5.320291999466968	2.78	3.4	1.96	2.9278112813666652	4.875611963074217	3.53	1	0	0	0	0	0	0	1	CASE	Non-small cell carcinoma	Smoker	56.79	62	62.35	4.19	3-6 mths preDx
OIM136	OIM136_S3	5.682896518	3.22	3.014200947879486	1.21	2.5814185430547836	4.728840573386163	4.215111571145891	5.545190726	2.78	3.4	1.96	2.5693015427525205	4.875611963074217	3.53	2	0	0	0	0	0	0	2	CASE	Non-small cell carcinoma	Smoker	56.79	61.38	62.35	11.61	9-12 mths preDx
OIM136	OIM136_S4	6.078211954775954	3.22	3.0023882558068227	1.21	2.7489548832019164	4.728840573386163	4.397895858904902	5.881677348911094	2.78	3.4	1.96	2.6089100111132337	4.875611963074217	3.53	2	0	0	0	0	0	0	2	CASE	Non-small cell carcinoma	Smoker	56.79	61.15	62.35	14.37	1-2 years pre dx
OIM136	OIM136_S5	6.301875636314361	3.22	3.6662748374943757	1.21	2.912332656606387	4.728840573386163	4.547316427199978	6.282878854038665	2.78	3.4	1.96	2.627927462415024	4.875611963074217	3.53	2	0	0	0	0	0	0	2	CASE	Non-small cell carcinoma	Smoker	56.79	61.08	62.35	15.26	1-2 years pre dx
OIM136	OIM136_S6	3.09	3.22	2.85	1.21	2.543312835	4.728840573386163	4.232976975279593	3.03	2.78	3.4	1.96	2.9135806482761524	4.875611963074217	3.53	0	0	0	0	0	0	0	0	CASE	Non-small cell carcinoma	Smoker	56.79	60.14	62.35	26.53	2-3 years pre dx
OIM136	OIM136_S7	3.1079161904996346	3.22	3.076181430447525	1.4553713590608013	2.8467553587625414	4.728840573386163	4.6919896494624735	3.03	2.78	3.4	1.96	2.993452769583782	4.875611963074217	3.6798001648480954	0	0	0	0	0	0	0	0	CASE	Non-small cell carcinoma	Smoker	56.79	58.81	62.35	42.43	3-4 years pre dx
OIM136	OIM136_S8	3.1137179892201696	3.22	2.85	1.4164243298811574	2.7032255282616555	4.728840573386163	4.569311585401453	3.03	2.78	3.4	1.96	2.508485237	4.875611963074217	3.6134387648120123	0	0	0	0	0	0	0	0	CASE	Non-small cell carcinoma	Smoker	56.79	57.83	62.35	54.29	4-5 years pre dx
OIM137	OIM137_S1	3.3299563072833207	3.22	2.85	1.7766028978543542	4.102342836427346	4.728840573386163	4.506829904717544	3.03	2.78	3.4	1.96	4.245528678069308	4.875611963074217	3.53	0	0	0	0	0	0	0	0	CASE	Squamous cell carcinoma	Smoker	72.67	77.98	78.95	11.75	9-12 mths preDx
OIM137	OIM137_S2	3.348540908798211	3.22	2.8505951647691496	1.8130245808667518	4.425537265	4.728840573386163	4.621752491129606	3.03	2.78	3.4	1.96	4.194110593677991	4.875611963074217	3.53	0	0	0	0	1	0	0	1	CASE	Squamous cell carcinoma	Smoker	72.67	76.27	78.95	32.18	2-3 years pre dx
OIM137	OIM137_S3	3.7124236473504477	3.22	2.975003640841148	2.424389721169139	4.596437539749087	4.728840573386163	4.967771760796456	3.03	2.78	3.4	1.96	4.850295473	4.875611963074217	3.53	0	0	0	0	1	0	0	1	CASE	Squamous cell carcinoma	Smoker	72.67	75.12	78.95	45.98	3-4 years pre dx
OIM137	OIM137_S4	3.650739619420704	3.22	3.0172478269598404	2.462487509315041	4.827345007	4.736257411	4.810256580552229	3.03	2.78	3.4	1.96	4.519900220930187	4.875611963074217	3.53	0	0	0	0	1	0	0	1	CASE	Squamous cell carcinoma	Smoker	72.67	74.11	78.95	58.14	4-5 years pre dx
OIM137	OIM137_S5	3.3364731912591554	3.22	2.85	2.174570273830617	3.7774155919616645	4.728840573386163	4.591413229234102	3.03	2.78	3.4	1.96	4.338685351	4.875611963074217	3.53	0	0	0	0	0	0	0	0	CASE	Squamous cell carcinoma	Smoker	72.67	72.65	78.95	75.67	6-7 yrs preDx
OIM13	OIM13_S1	4.068790034052005	5.849959312869516	3.5022596591473167	1.5204331927789394	3.2271012480839305	4.728840573386163	5.207023880347456	3.03	5.113927986	3.4	1.96	3.2824046407131284	4.875611963074217	3.53	0	2	0	0	0	0	0	2	CASE	Adenocarcinoma	Smoker	67.75	72.9	73.76	10.33	9-12 mths preDx
OIM13	OIM13_S2	4.547147283142075	5.997749072441719	3.5256245103167636	2.063370261995222	3.3638464005490074	4.728840573386163	5.299064160493885	3.515815004927341	5.352809338793957	3.4	1.96	3.8315050176418834	4.875611963074217	3.7647799300848184	0	2	0	0	0	0	0	2	CASE	Adenocarcinoma	Smoker	67.75	71.98	73.76	21.37	1-2 years pre dx
OIM13	OIM13_S3	4.169173834750712	6.114871454730493	3.474392986792335	1.4953858590389697	3.072984586137239	4.728840573386163	4.575947982	3.03	5.414220923596709	3.4	1.96	3.273678200846571	4.875611963074217	3.53	0	2	0	0	0	0	0	2	CASE	Adenocarcinoma	Smoker	67.75	70.77	73.76	35.86	2-3 years pre dx
OIM13	OIM13_S4	4.258109820345744	6.036543524964698	3.6047604037859102	1.5603681143926145	3.301983762686484	4.728840573386163	4.692902927938865	3.1498083341898235	5.325735241913981	3.4	1.96	3.166363610913219	4.875611963074217	3.53	0	2	0	0	0	0	0	2	CASE	Adenocarcinoma	Smoker	67.75	69.84	73.76	47.12	3-4 years pre dx
OIM13	OIM13_S5	4.032807654988353	6.096213645	3.269784007083004	1.669518849063482	3.5692523583000364	4.728840573386163	4.676682245451413	3.03	5.3464768007860926	3.4	1.96	3.498001904340736	4.875611963074217	3.53	0	2	0	0	0	0	0	2	CASE	Adenocarcinoma	Smoker	67.75	68.76	73.76	60.01	5-6 yrs preDx
OIM13	OIM13_S6	4.425670717323294	5.737204162279945	3.2457496867124576	1.8405992846381587	3.3299004968733756	4.728840573386163	5.159250957005634	3.1501377690160224	5.0072173268835725	3.4	1.96	3.2919847645356457	4.875611963074217	3.53	0	2	0	0	0	0	0	2	CASE	Adenocarcinoma	Smoker	67.75	67.69	73.76	72.88	6-7 yrs preDx
OIM141	OIM141_S1	4.615030546561537	4.872823211217039	3.3512069674886718	2.965140482130207	3.375008515192853	4.8584562403697555	5.1473803174438295	3.6454048646260526	3.8376352031923484	3.4	2.965615796991316	3.642782656	4.875611963074217	3.847439821751153	0	0	0	0	0	0	0	0	CASE	Squamous cell carcinoma	Smoker	72.4	78.44	79.72	15.43	1-2 years pre dx
OIM141	OIM141_S2	4.686707181	3.7074926907406516	3.3972004197555883	2.1232207222532375	3.3839353913051213	4.869263365	5.353168068	3.6693316459883567	2.78	3.4	1.96	3.552376505688466	4.875611963074217	3.920375174281772	0	0	0	0	0	0	0	0	CASE	Squamous cell carcinoma	Smoker	72.4	77.42	79.72	27.68	2-3 years pre dx
OIM141	OIM141_S3	4.217694679051775	3.813926034974946	2.8837135928356847	1.4075993179762325	2.999695627993387	4.728840573386163	5.024532162357188	3.2427357939678716	2.78	3.4	1.96	2.7384876241377727	4.875611963074217	3.53	0	0	0	0	0	0	0	0	CASE	Squamous cell carcinoma	Smoker	72.4	76.48	79.72	38.95	3-4 years pre dx
OIM141	OIM141_S4	4.383978109002623	3.4844400968443225	2.9941316123753428	1.8436421768651023	3.1472057691445086	4.8071431964174245	5.297943424037323	3.3247492893058417	2.78	3.4	1.96	3.4829310177652966	4.875611963074217	3.9888395313290035	0	0	0	0	0	0	0	0	CASE	Squamous cell carcinoma	Smoker	72.4	75.48	79.72	50.91	4-5 years pre dx
OIM141	OIM141_S5	4.206034464728543	3.3398230576924934	3.1552052133262425	1.447204844166394	2.7605403009028677	4.728840573386163	4.573708727542005	3.03	2.78	3.4	1.96	2.5005153619035676	4.875611963074217	3.53	0	0	0	0	0	0	0	0	CASE	Squamous cell carcinoma	Smoker	72.4	74.47	79.72	63.09	5-6 yrs preDx
OIM141	OIM141_S6	4.292664804843863	3.4863346509902158	3.138183125286643	1.7150050825744068	2.9553520603956023	4.728840573386163	4.886449443355331	3.4426837516566784	2.78	3.4	1.96	2.847264471194401	4.875611963074217	3.723121748088346	0	0	0	0	0	0	0	0	CASE	Squamous cell carcinoma	Smoker	72.4	73.44	79.72	75.42	6-7 yrs preDx
OIM141	OIM141_S7	4.341651115834768	3.541568019162292	2.979993186316525	1.7955345992563168	3.0124915826976912	4.864264042857815	5.3053473021264415	3.3783171235757883	2.78	3.4	1.96	2.9928438192442766	4.875611963074217	3.856413613849962	0	0	0	0	0	0	0	0	CASE	Squamous cell carcinoma	Smoker	72.4	72.38	79.72	88.13	7-8 yrs preDx
OIM142	OIM142_S1	3.3133090112577572	3.22	2.85	1.21	2.356759847598679	4.728840573386163	4.068123966603422	3.03	2.78	3.4	1.96	2.953022548390236	4.875611963074217	3.53	0	0	0	0	0	0	0	0	CASE	Carcinoma NOS	Smoker	72.79	78.13	78.35	2.61	0-3 mths preDx
OIM142	OIM142_S2	3.2078522662498776	3.22	2.85	1.21	2.5041831315732743	4.728840573386163	3.99	3.03	2.78	3.4	1.96	2.5075292955622457	4.875611963074217	3.53	0	0	0	0	0	0	0	0	CASE	Carcinoma NOS	Smoker	72.79	77.8	78.35	6.55	6-9 mths preDx
OIM142	OIM142_S3	3.6673277246063103	3.22	2.85	1.2549462969478191	2.4519026096118095	4.728840573386163	3.99	3.03	2.78	3.4	1.96	2.5975927971512345	4.875611963074217	3.53	0	0	0	0	0	0	0	0	CASE	Carcinoma NOS	Smoker	72.79	76.86	78.35	17.82	1-2 years pre dx
OIM142	OIM142_S4	3.7365882582033576	3.22	2.85	1.21	2.0465976472567498	4.728840573386163	4.2531419151281815	3.03	2.78	3.4	1.96	2.4348814324258825	4.875611963074217	3.53	0	0	0	0	0	0	0	0	CASE	Carcinoma NOS	Smoker	72.79	75.83	78.35	30.18	2-3 years pre dx
OIM142	OIM142_S5	3.4472470450041857	3.22	2.85	1.21	1.6795305661052855	4.728840573386163	4.047212849796505	3.03	2.78	3.4	1.96	2.28	4.875611963074217	3.53	0	0	0	0	0	0	0	0	CASE	Carcinoma NOS	Smoker	72.79	75.45	78.35	34.77	2-3 years pre dx
OIM142	OIM142_S6	3.390828894697694	3.22	2.896177253157532	1.285051547983767	1.9851640369610668	4.728840573386163	4.586709408415689	3.03	2.78	3.4	1.96	2.28	4.875611963074217	3.53	0	0	0	0	0	0	0	0	CASE	Carcinoma NOS	Smoker	72.79	75.09	78.35	39.11	3-4 years pre dx
OIM142	OIM142_S7	3.7245733352893384	3.22	2.85	1.2235451729533446	2.185100195460856	4.728840573386163	4.131770763833341	3.0388274929385584	2.78	3.4	1.96	2.4620694260183376	4.875611963074217	3.53	0	0	0	0	0	0	0	0	CASE	Carcinoma NOS	Smoker	72.79	72.77	78.35	66.94	5-6 yrs preDx
OIM144	OIM144_S1	3.09	3.22	2.85	1.5539689615758097	2.3865557624366507	9.316257850386938	3.99	3.03	2.78	3.4	1.96	2.8561321696446536	9.220684967937508	3.53	0	0	0	0	0	2	0	2	CASE	Squamous cell carcinoma	Smoker	64.23	67.45	68.21	9.18	9-12 mths preDx
OIM144	OIM144_S2	3.09	3.22	2.85	1.360922902069322	2.253234127609415	9.316257850386938	3.99	3.03	2.78	3.4	1.96	2.471823635	9.220684967937508	3.53	0	0	0	0	0	2	0	2	CASE	Squamous cell carcinoma	Smoker	64.23	67.24	68.21	11.68	9-12 mths preDx
OIM144	OIM144_S3	3.09	3.22	2.85	1.483230075539969	2.224306042809809	9.316257850386938	3.99	3.03	2.78	3.4	1.96	2.452964767713884	8.568870721846743	3.53	0	0	0	0	0	2	0	2	CASE	Squamous cell carcinoma	Smoker	64.23	66.97	68.21	14.87	1-2 years pre dx
OIM144	OIM144_S4	3.09	3.22	2.85	1.21	2.093660705363487	8.600973116015487	3.99	3.03	2.78	3.4	1.96	2.28	7.142540643679602	3.53	0	0	0	0	0	2	0	2	CASE	Squamous cell carcinoma	Smoker	64.23	66.66	68.21	18.61	1-2 years pre dx
OIM144	OIM144_S5	3.09	3.22	2.85	1.8135903967904874	2.6849004424611174	6.140188509009933	4.078558828263386	3.03	2.78	3.4	1.96	2.8964435340592525	5.43543679	3.53	0	0	0	0	0	0	0	0	CASE	Squamous cell carcinoma	Smoker	64.23	65.8	68.21	28.92	2-3 years pre dx
OIM144	OIM144_S6	3.09	3.22	2.85	1.6504718382617807	2.634460262	4.728840573386163	3.99	3.03	2.78	3.4	1.96	2.4622360173360702	4.875611963074217	3.53	0	0	0	0	0	0	0	0	CASE	Squamous cell carcinoma	Smoker	64.23	65.47	68.21	32.91	2-3 years pre dx
OIM144	OIM144_S7	3.470860386802245	3.22	2.85	1.422906430737702	2.895184305044201	4.728840573386163	4.074956069730394	3.03	2.78	3.4	1.96	3.0364076595348584	4.875611963074217	3.53	0	0	0	0	0	0	0	0	CASE	Squamous cell carcinoma	Smoker	64.23	64.35	68.21	46.4	3-4 years pre dx
OIM144	OIM144_S8	3.180172999706614	3.22	2.85	1.21	2.4885212723418433	4.728840573386163	3.99	3.03	2.78	3.4	1.96	2.28	4.875611963074217	3.53	0	0	0	0	0	0	0	0	CASE	Squamous cell carcinoma	Smoker	64.23	64.05	68.21	49.92	4-5 years pre dx
OIM147	OIM147_S1	3.562489887179074	3.22	3.3544552304173205	2.297787755250946	3.6257916435341846	5.233328261	5.611457066	3.0530638422332887	2.78	3.4	2.162378519565938	3.642362371881629	4.875611963074217	4.1624867607921665	0	0	0	0	0	0	0	0	CASE	Adenocarcinoma	Smoker	61.12	68.57	68.79	2.55	0-3 mths preDx
OIM147	OIM147_S2	3.5104749530488593	3.22	3.1651991152551986	2.310204753423564	3.4622971852316855	5.010751879589768	5.599950824808857	3.03	2.78	3.4	2.3540653714058815	3.696658426	4.875611963074217	4.2186089763678645	0	0	0	0	0	0	0	0	CASE	Adenocarcinoma	Smoker	61.12	68.34	68.79	5.34	3-6 mths preDx
OIM147	OIM147_S3	3.842668478227023	3.5618152728171726	3.6001978286741743	2.429996215383341	3.560721303126848	5.402109786291877	5.482313258826832	3.124576033391621	2.78	3.4775970340929927	2.661849246187347	3.8391424413391917	4.875611963074217	4.3828239316326965	0	0	0	0	0	0	0	0	CASE	Adenocarcinoma	Smoker	61.12	68.01	68.79	9.25	9-12 mths preDx
OIM147	OIM147_S4	4.027305901471853	3.359074420852816	3.271370797325206	2.5888457824756155	3.6319988102195593	5.372408744027654	5.533321450693658	3.3210552103198063	2.78	3.4	2.541446027324313	3.6165937220461473	4.875611963074217	4.621226359311853	0	0	0	0	0	0	0	0	CASE	Adenocarcinoma	Smoker	61.12	66.2	68.79	31.03	2-3 years pre dx
OIM147	OIM147_S5	3.8395563929113345	3.5339861757925153	3.2847906919202092	2.4689893953326933	3.4062833900418377	5.412309257378272	5.359065023334214	3.1570561893683324	2.78	3.4	2.632376015604483	3.6527774015129504	4.875611963074217	4.378395409212817	0	0	0	0	0	0	0	0	CASE	Adenocarcinoma	Smoker	61.12	65.27	68.79	42.14	3-4 years pre dx
OIM147	OIM147_S6	3.906379079	3.4788246917048706	3.4906628643319255	2.501736004843071	3.690896114979618	5.373804213321465	5.575625797902197	3.245155371	2.78	3.4	2.534851776383383	3.4439218900385784	4.875611963074217	4.573549675078347	0	0	0	0	0	0	0	0	CASE	Adenocarcinoma	Smoker	61.12	64.24	68.79	54.56	4-5 years pre dx
OIM147	OIM147_S7	4.102334861873091	4.005373107309527	3.853955705292563	2.7992792671034485	3.6153740183681955	5.885982703	6.245098579662559	3.394665791342335	2.8337945712908574	3.6251299185348067	2.773016031230069	3.799280767415392	5.257562995695443	5.075662768312164	0	0	0	0	0	0	0	0	CASE	Adenocarcinoma	Smoker	61.12	63.21	68.79	66.94	5-6 yrs preDx
OIM147	OIM147_S8	4.3428281329491565	3.709437880460982	3.6602925741286043	2.6917207419242493	3.8019156793080033	5.575028691880425	6.231284252622496	3.518673190077158	2.78	3.4	2.6150204460172235	3.938724357331962	4.875611963074217	4.760857896841413	0	0	0	0	0	0	0	0	CASE	Adenocarcinoma	Smoker	61.12	61.08	68.79	92.47	7-8 yrs preDx
OIM14	OIM14_S1	3.505223923404493	3.22	3.067403651703682	1.7682234975667772	3.264349720693078	5.466413084	5.067893943125316	3.03	2.78	3.4	1.96	3.485144195967279	5.035933104229621	3.6641625114302956	0	0	0	0	0	0	0	0	CASE	Adenocarcinoma	Non-Smoker	70.23	76.82	77.8	11.68	9-12 mths preDx
OIM14	OIM14_S2	3.7966679906386456	3.22	2.85	2.0222868250084405	3.6162714045223674	5.466222225197804	4.966920867689565	3.03	2.78	3.4	1.9832095115047863	4.1122887363401714	5.210712449765869	3.760081500617823	0	0	0	0	0	0	0	0	CASE	Adenocarcinoma	Non-Smoker	70.23	76.54	77.8	15.1	1-2 years pre dx
OIM14	OIM14_S3	3.8722422889048547	3.22	2.85	1.9261683626723545	3.6410852400538443	5.585199693973566	5.040524416784603	3.03	2.78	3.4	1.96	3.663116800875204	5.101326062377205	3.53	0	0	0	0	0	0	0	0	CASE	Adenocarcinoma	Non-Smoker	70.23	76.29	77.8	18.12	1-2 years pre dx
OIM14	OIM14_S4	3.2016465679185475	3.22	2.85	1.6412883523723842	3.385458193	5.445896579831037	5.0615669778753976	3.03	2.78	3.4	1.96	3.8548978030648007	5.161186106031139	3.771214760162353	0	0	0	0	0	0	0	0	CASE	Adenocarcinoma	Non-Smoker	70.23	75.29	77.8	30.11	2-3 years pre dx
OIM14	OIM14_S5	3.587477832072492	3.22	3.045035288914173	1.9908302787377175	3.651176961849786	5.792371719478773	5.245183007008253	3.03	2.78	3.4	1.96	3.6959598431797165	5.444955117757067	3.800629889391513	0	0	0	0	0	0	0	0	CASE	Adenocarcinoma	Non-Smoker	70.23	73.87	77.8	47.13	3-4 years pre dx
OIM14	OIM14_S6	3.6342381452928985	3.22	2.85	1.9841739446300057	3.4590528982600723	5.712724584089768	5.381256483603203	3.03	2.78	3.4	1.96	3.6448289437861776	5.228480968866367	3.743870303492444	0	0	0	0	0	0	0	0	CASE	Adenocarcinoma	Non-Smoker	70.23	73.62	77.8	50.08	4-5 years pre dx
OIM14	OIM14_S7	3.3779886316175616	3.22	2.8577483320342054	1.6774994053121077	2.9438533302744756	5.647470089431668	4.772948228869363	3.03	2.78	3.4	1.96	3.004064132820152	4.875611963074217	3.53	0	0	0	0	0	0	0	0	CASE	Adenocarcinoma	Non-Smoker	70.23	72.42	77.8	64.54	5-6 yrs preDx
OIM14	OIM14_S8	3.762452532822423	3.22	2.9392053405221326	1.955784028520536	3.391684397859523	5.691965039	5.034494344269234	3.03	2.78	3.4	1.96	3.609982709	5.277291731673073	3.53	0	0	0	0	0	0	0	0	CASE	Adenocarcinoma	Non-Smoker	70.23	70.21	77.8	91.02	7-8 yrs preDx
OIM151	OIM151_S1	5.016545046890532	3.5413321821158146	2.85	1.21	2.1727291569841305	7.680891115691425	4.324570875599009	4.702656963	2.844314188346401	3.4	1.96	2.544113886969506	6.943512765862149	3.53	1	0	0	0	0	1	0	1	CASE	Squamous cell carcinoma	Smoker	55.12	61.13	61.86	8.82	6-9 mths preDx
OIM151	OIM151_S2	5.050431787205402	3.22	2.85	1.21	1.966113071623894	6.5709797471479625	4.484977664254455	4.615019447552318	2.78	3.4	1.96	2.28	5.945980120322352	3.53	1	0	0	0	0	1	0	1	CASE	Squamous cell carcinoma	Smoker	55.12	60.27	61.86	19.17	1-2 years pre dx
OIM151	OIM151_S3	5.081344973974827	3.22	2.85	1.21	2.3015208240895126	4.728840573386163	4.6147276592995325	4.496192397624829	2.78	3.4	1.96	2.776357964320777	4.875611963074217	3.53	1	0	0	0	0	0	0	1	CASE	Squamous cell carcinoma	Smoker	55.12	59.17	61.86	32.28	2-3 years pre dx
OIM151	OIM151_S4	4.984448773768016	3.22	2.85	1.21	1.9562472489376392	4.728840573386163	4.290790337831442	4.770313050640408	2.78	3.4	1.96	2.28	4.875611963074217	3.53	1	0	0	0	0	0	0	1	CASE	Squamous cell carcinoma	Smoker	55.12	58.21	61.86	43.91	3-4 years pre dx
OIM151	OIM151_S5	4.934750311201609	3.22	2.85	1.21	1.9661555916156335	4.728840573386163	3.99	4.562872895	2.78	3.4	1.96	2.28	4.875611963074217	3.53	1	0	0	0	0	0	0	1	CASE	Squamous cell carcinoma	Smoker	55.12	57.75	61.86	49.43	4-5 years pre dx
OIM151	OIM151_S6	5.4447764240835115	3.22	2.85	1.21	2.442756506064243	4.728840573386163	4.455837121943224	4.904325132018289	2.78	3.4	1.96	2.6843646385220508	4.875611963074217	3.53	1	0	0	0	0	0	0	1	CASE	Squamous cell carcinoma	Smoker	55.12	56.13	61.86	68.85	5-6 yrs preDx
OIM151	OIM151_S7	5.316455416405355	3.22	2.85	1.21	2.446256058030004	4.728840573386163	4.640461736	4.716198585006729	2.78	3.4	1.96	2.891349633260936	4.875611963074217	3.5632263378751636	1	0	0	0	0	0	0	1	CASE	Squamous cell carcinoma	Smoker	55.12	55.07	61.86	81.49	6-7 yrs preDx
OIM152	OIM152_S1	3.09	3.22	2.85	1.21	4.280548491635484	5.492218103857132	4.506216466812277	3.03	2.78	3.4	1.96	4.041257956118087	4.875611963074217	3.53	0	0	0	0	0	0	0	0	CASE	Adenocarcinoma	Smoker	57.59	64.93	65.21	3.39	3-6 mths preDx
OIM152	OIM152_S2	3.09	3.22	2.9987694850388316	1.21	3.8128171563527893	5.675937412	4.697180234758016	3.03	2.78	3.4	1.96	4.004327802752959	4.875611963074217	3.53	0	0	0	0	0	0	0	0	CASE	Adenocarcinoma	Smoker	57.59	64.62	65.21	7.04	6-9 mths preDx
OIM152	OIM152_S3	3.1626341805855605	3.22	2.85	1.21	4.084892117369058	5.715824562038543	4.8865435130655355	3.03	2.78	3.4	1.96	3.7526120189550136	4.875611963074217	3.626817304935739	0	0	0	0	0	0	0	0	CASE	Adenocarcinoma	Smoker	57.59	63.99	65.21	14.63	1-2 years pre dx
OIM152	OIM152_S4	3.198976629291209	3.22	2.85	1.2808763738765712	4.186332429	6.241002784513179	4.884375957	3.03	2.78	3.4	1.96	4.470289509	5.831641799929627	3.9489596641174813	0	0	0	0	0	1	0	1	CASE	Adenocarcinoma	Smoker	57.59	62.84	65.21	28.43	2-3 years pre dx
OIM152	OIM152_S5	3.09	3.22	2.85	1.21	3.4849888620927025	5.813059417448942	4.662864090389381	3.03	2.78	3.4	1.96	3.643796735	5.150709934615539	3.6649378068795873	0	0	0	0	0	0	0	0	CASE	Adenocarcinoma	Smoker	57.59	61.82	65.21	40.69	3-4 years pre dx
OIM152	OIM152_S6	3.1240604830412884	3.22	2.85	1.21	3.5772414231851313	4.728840573386163	4.872818149520571	3.03	2.78	3.4	1.96	3.575571087	4.875611963074217	3.5560389348574732	0	0	0	0	0	0	0	0	CASE	Adenocarcinoma	Smoker	57.59	60.69	65.21	54.19	4-5 years pre dx
OIM152	OIM152_S7	3.271647317767449	3.22	2.85	1.21	3.708089288	4.728840573386163	4.935448392509159	3.03	2.78	3.4	1.96	3.6681367746133704	4.875611963074217	3.6676478737355285	0	0	0	0	0	0	0	0	CASE	Adenocarcinoma	Smoker	57.59	59.62	65.21	67.07	5-6 yrs preDx
OIM152	OIM152_S8	3.5541749247977643	3.22	2.85	1.3300307038974843	4.0225956418894935	4.728840573386163	4.956479743	3.03	2.78	3.4	1.96	3.9921032443418314	4.875611963074217	3.848799829707546	0	0	0	0	0	0	0	0	CASE	Adenocarcinoma	Smoker	57.59	57.55	65.21	91.94	7-8 yrs preDx
OIM154	OIM154_S1	3.09	3.22	2.85	1.8540929872909964	2.3440716973043085	4.728840573386163	4.104303657246383	3.542009713	2.78	3.4	2.3638948517578795	3.3368063970322153	4.875611963074217	4.150818433033711	0	0	0	0	0	0	0	0	CASE	Adenocarcinoma	Smoker	68.84	75.77	77.41	19.63	1-2 years pre dx
OIM154	OIM154_S2	3.09	3.22	2.85	1.4914814998685995	1.9444054286215513	4.728840573386163	3.99	3.791332861351783	2.78	3.4	1.96	3.4225866924343746	5.098327662689716	4.109473215684952	0	0	0	0	0	0	0	0	CASE	Adenocarcinoma	Smoker	68.84	74.85	77.41	30.67	2-3 years pre dx
OIM154	OIM154_S3	3.09	3.22	2.85	1.9633968105773676	1.992118931545646	4.728840573386163	3.99	3.8878886066653187	2.78	3.4	2.6135364388065083	3.6600456227837475	5.545560296963866	4.4803694740737505	0	0	0	0	0	0	0	0	CASE	Adenocarcinoma	Smoker	68.84	73.92	77.41	41.84	3-4 years pre dx
OIM154	OIM154_S4	3.09	3.22	2.85	2.256163483125599	2.5707593147092016	4.728840573386163	4.621220896707888	3.506727996004883	2.78	3.4	2.385583255714299	3.679046589144453	5.156806675293475	4.215264352232781	0	0	0	0	0	0	0	0	CASE	Adenocarcinoma	Smoker	68.84	72.9	77.41	54.09	4-5 years pre dx
OIM154	OIM154_S5	3.482996528198203	3.22	2.85	2.1079981215255055	2.5311714511508936	4.7311113317000135	4.804271647343179	3.7121952894817016	2.78	3.820762278556021	2.418140277373415	3.9932042735653264	4.875611963074217	4.150036658162677	0	0	0	0	0	0	0	0	CASE	Adenocarcinoma	Smoker	68.84	71.94	77.41	65.62	5-6 yrs preDx
OIM154	OIM154_S6	3.3187491756476435	3.22	2.85	1.953298722284287	2.5365797233518883	4.737398695900987	4.4897152084171195	4.093398643106194	2.78	3.536608081839173	2.6024057499177724	3.772479541650834	4.875611963074217	4.376841982712274	0	0	0	0	0	0	0	0	CASE	Adenocarcinoma	Smoker	68.84	70.85	77.41	78.7	6-7 yrs preDx
OIM154	OIM154_S7	3.2506003809281245	3.22	2.882840980637443	1.5576976303642482	2.7205352977687873	4.728840573386163	4.886489516	3.3055025715989053	2.78	3.4	1.96	3.5612212296295853	4.875611963074217	3.53	0	0	0	0	0	0	0	0	CASE	Adenocarcinoma	Smoker	68.84	69.95	77.41	89.51	7-8 yrs preDx
OIM154	OIM154_S8	3.09	3.22	2.85	1.3771329787717133	1.7525631132413753	4.728840573386163	4.007427716569687	3.03	2.78	3.4	1.96	2.7359114155168216	4.875611963074217	3.53	0	0	0	0	0	0	0	0	CASE	Adenocarcinoma	Smoker	68.84	68.82	77.41	103.05	8-9 yrs preDx
OIM157	OIM157_S1	3.2334479101611904	3.22	2.85	1.459637800748227	3.2666761130912962	4.728840573386163	3.99	3.03	2.78	3.4	1.96	3.831207263902135	4.875611963074217	3.53	0	0	0	0	0	0	0	0	CASE	Adenocarcinoma	Smoker	60.91	66.98	67.59	7.24	6-9 mths preDx
OIM157	OIM157_S2	3.09	3.22	2.85	1.21	3.085728719714028	4.728840573386163	3.99	3.03	2.78	3.4	1.96	3.265591558408686	4.875611963074217	3.53	0	0	0	0	0	0	0	0	CASE	Adenocarcinoma	Smoker	60.91	65.97	67.59	19.4	1-2 years pre dx
OIM157	OIM157_S3	3.09	3.22	2.85	1.21	3.3769552864766643	4.728840573386163	3.99	3.03	2.78	3.4	1.96	3.3674029419618448	4.875611963074217	3.53	0	0	0	0	0	0	0	0	CASE	Adenocarcinoma	Smoker	60.91	64.94	67.59	31.75	2-3 years pre dx
OIM157	OIM157_S4	3.09	3.22	2.85	1.21	3.245315556676572	4.728840573386163	4.00456369	3.03	2.78	3.4	1.96	3.5431989197676126	4.875611963074217	3.53	0	0	0	0	0	0	0	0	CASE	Adenocarcinoma	Smoker	60.91	63.92	67.59	44.01	3-4 years pre dx
OIM157	OIM157_S5	3.153431773	3.22	2.85	1.2218625485129726	3.294048855717264	4.728840573386163	3.99	3.03	2.78	3.4	1.96	3.5273240589329555	4.875611963074217	3.53	0	0	0	0	0	0	0	0	CASE	Adenocarcinoma	Smoker	60.91	63	67.59	55.04	4-5 years pre dx
OIM157	OIM157_S6	3.09	3.22	2.85	1.376745416224542	3.3266231720592003	4.728840573386163	4.055980440818966	3.03	2.78	3.4	1.96	3.772754200143728	4.875611963074217	3.53	0	0	0	0	0	0	0	0	CASE	Adenocarcinoma	Smoker	60.91	60.89	67.59	80.37	6-7 yrs preDx
OIM158	OIM158_S1	3.7270079183441456	4.525995833928657	3.0597618616929196	1.4340648052355696	3.2464938763477202	5.827652922460862	4.722917893513164	3.1285926863808586	3.7753143399165277	3.4	1.96	3.146210581399065	4.875611963074217	3.53	0	0	0	0	0	0	0	0	CASE	Small cell carcinoma	Non-Smoker	70.02	75.15	75.94	9.41	9-12 mths preDx
OIM158	OIM158_S2	3.8590061949161476	5.024226627597313	3.0031291727995395	1.869968398	3.204246013026765	5.963141406	4.903085611643498	3.03	3.880611412862552	3.4	1.96	3.009450203	4.875611963074217	3.53	0	0	0	0	0	0	0	0	CASE	Small cell carcinoma	Non-Smoker	70.02	74.16	75.94	21.3	1-2 years pre dx
OIM158	OIM158_S3	3.7657667927973852	5.232450260666791	2.8835364709645184	1.4738419837593686	3.2143422392083045	4.728840573386163	4.4612934256764545	3.03	4.239554411497035	3.4	1.96	3.0168319173395455	4.875611963074217	3.53	0	0	0	0	0	0	0	0	CASE	Small cell carcinoma	Non-Smoker	70.02	73.03	75.94	34.87	2-3 years pre dx
OIM158	OIM158_S4	3.779523386898983	5.163307095285074	2.906631196008016	1.379399386457533	2.8515471239495183	4.728840573386163	4.199880292944611	3.03	4.141440607	3.4	1.96	2.578656242099288	4.875611963074217	3.53	0	0	0	0	0	0	0	0	CASE	Small cell carcinoma	Non-Smoker	70.02	72.07	75.94	46.44	3-4 years pre dx
OIM158	OIM158_S5	3.9417535819037743	5.107220259057971	2.8768350727827716	1.6787626239318503	3.036040304159133	5.382355938265485	4.4156933461140815	3.03	4.214554529141769	3.4	1.96	3.144796170312368	4.875611963074217	3.53	0	0	0	0	0	0	0	0	CASE	Small cell carcinoma	Non-Smoker	70.02	71.15	75.94	57.41	4-5 years pre dx
OIM158	OIM158_S6	4.014652156051668	4.391387143939113	2.9811043091176934	1.957984445971815	3.1457930579325746	5.404271458	4.968047069764822	3.083454846575591	3.6833392643452756	3.4	1.96	3.1488385970436257	4.875611963074217	3.53	0	0	0	0	0	0	0	0	CASE	Small cell carcinoma	Non-Smoker	70.02	69.98	75.94	71.47	5-6 yrs preDx
OIM15	OIM15_S1	3.828191053646651	4.984126182861392	2.85	1.8488594391540822	2.7074257438741376	4.728840573386163	4.032072355	3.03	4.413319883796268	3.4	1.96	2.999442789525488	4.875611963074217	3.53	0	0	0	0	0	0	0	0	CASE	Adenocarcinoma	Smoker	70.54	75.05	75.23	2.12	0-3 mths preDx
OIM15	OIM15_S2	3.9035994968302345	4.909736017592075	2.85	1.7130808273018208	2.898815726525767	4.728840573386163	4.282530170560354	3.03	4.241575302799965	3.4	1.96	2.9845257585498857	4.875611963074217	3.53	0	0	0	0	0	0	0	0	CASE	Adenocarcinoma	Smoker	70.54	74.68	75.23	6.62	6-9 mths preDx
OIM15	OIM15_S3	3.9108221912155208	5.097781437536076	2.85	2.151662594004305	2.734009944554268	4.728840573386163	4.191567405463617	3.03	4.506155891580786	3.4	2.1658152636569943	3.1672901857264053	4.875611963074217	3.53	0	0	0	0	0	0	0	0	CASE	Adenocarcinoma	Smoker	70.54	73.73	75.23	17.95	1-2 years pre dx
OIM15	OIM15_S4	3.691585161	4.928879545712682	2.85	1.7747955303506455	2.789856038452993	4.728840573386163	4.003941932112869	3.03	4.267701457017971	3.4	1.96	2.863625370762654	4.875611963074217	3.53	0	0	0	0	0	0	0	0	CASE	Adenocarcinoma	Smoker	70.54	72.62	75.23	31.29	2-3 years pre dx
OIM15	OIM15_S5	3.8037257501623354	5.350938601186813	2.85	1.7373805605266235	2.5557040398036555	4.728840573386163	3.99	3.03	4.737574791441423	3.4	1.96	2.4579474507688444	4.875611963074217	3.53	0	0	0	0	0	0	0	0	CASE	Adenocarcinoma	Smoker	70.54	71.97	75.23	39.14	3-4 years pre dx
OIM15	OIM15_S6	4.2109584141154945	5.422207459249487	2.85	2.2923751469059104	2.6794441208860733	4.728840573386163	4.187280802	3.03	4.805588945047689	3.4	2.004192900770259	3.001187207819135	4.875611963074217	3.53	0	0	0	0	0	0	0	0	CASE	Adenocarcinoma	Smoker	70.54	70.52	75.23	56.53	4-5 years pre dx
OIM165	OIM165_S1	3.360747060857125	3.22	2.85	1.6005389628190916	3.182399323177537	4.728840573386163	4.246184743569957	3.03	2.78	3.4	1.96	3.428325618744301	4.875611963074217	3.53	0	0	0	0	0	0	0	0	CASE	Adenocarcinoma	Non-Smoker	59.58	65.56	66.84	15.29	1-2 years pre dx
OIM165	OIM165_S2	3.3759887756490903	3.22	2.9271953550871608	1.5176015710817474	3.2505042293370034	4.728840573386163	4.448730350730031	3.03	2.78	3.4	1.96	3.7143612071578653	4.875611963074217	3.53	0	0	0	0	0	0	0	0	CASE	Adenocarcinoma	Non-Smoker	59.58	64.6	66.84	26.79	2-3 years pre dx
OIM165	OIM165_S3	3.1044862162408644	3.22	2.85	1.5030080592018389	2.9037599823024443	4.728840573386163	4.233288353842015	3.03	2.78	3.4	1.96	3.281994568111659	4.875611963074217	3.53	0	0	0	0	0	0	0	0	CASE	Adenocarcinoma	Non-Smoker	59.58	63.61	66.84	38.74	3-4 years pre dx
OIM165	OIM165_S4	3.09	3.22	2.85	1.5158878635914583	2.9581023077743915	4.728840573386163	4.263469575513834	3.03	2.78	3.4	1.96	3.7565769334685752	4.875611963074217	3.53	0	0	0	0	0	0	0	0	CASE	Adenocarcinoma	Non-Smoker	59.58	62.11	66.84	56.68	4-5 years pre dx
OIM165	OIM165_S5	3.3943987533496762	3.22	2.85	1.538934332891887	3.4342066522345425	4.728840573386163	4.714612849795599	3.03	2.78	3.4	1.96	3.6446350849404707	4.875611963074217	3.53	0	0	0	0	0	0	0	0	CASE	Adenocarcinoma	Non-Smoker	59.58	60.94	66.84	70.71	5-6 yrs preDx
OIM165	OIM165_S6	3.260573023926205	3.22	2.85	1.2958649353801266	3.3110662058666764	4.728840573386163	4.266253714708614	3.03	2.78	3.4	1.96	3.237384194	4.875611963074217	3.53	0	0	0	0	0	0	0	0	CASE	Adenocarcinoma	Non-Smoker	59.58	60.64	66.84	74.39	6-7 yrs preDx
OIM165	OIM165_S7	3.3622101305869125	3.22	2.85	1.4189208083008957	3.181693794941804	4.728840573386163	4.323509424685569	3.03	2.78	3.4	1.96	3.268854660576614	4.875611963074217	3.53	0	0	0	0	0	0	0	0	CASE	Adenocarcinoma	Non-Smoker	59.58	59.55	66.84	87.48	7-8 yrs preDx
OIM167	OIM167_S1	3.09	3.557752521357413	2.85	1.21	2.4059065690911186	4.728840573386163	4.367499920484085	3.03	2.78	3.4	1.96	2.4112933294417465	4.875611963074217	3.53	0	0	0	0	0	0	0	0	CASE	Adenocarcinoma	Smoker	55.87	63.96	64.95	11.94	9-12 mths preDx
OIM167	OIM167_S2	3.09	4.072086857202044	2.85	1.21	2.3944347400318167	4.728840573386163	4.546701260274223	3.03	2.827036823121677	3.4	1.96	3.119748285412731	4.875611963074217	3.6105997137906876	0	0	0	0	0	0	0	0	CASE	Adenocarcinoma	Smoker	55.87	62.96	64.95	23.9	1-2 years pre dx
OIM167	OIM167_S3	3.09	4.001271898	2.85	1.21	2.1886428653732257	4.728840573386163	3.998027727748533	3.03	2.847107970866781	3.4	1.96	2.633032929207772	4.875611963074217	3.53	0	0	0	0	0	0	0	0	CASE	Adenocarcinoma	Smoker	55.87	62.07	64.95	34.55	2-3 years pre dx
OIM167	OIM167_S4	3.09	4.192788073629257	2.85	1.21	2.3869423811001957	4.728840573386163	4.562960925273116	3.03	2.956474811391489	3.4	1.96	2.998725986066723	4.875611963074217	3.53	0	0	0	0	0	0	0	0	CASE	Adenocarcinoma	Smoker	55.87	60.12	64.95	57.97	4-5 years pre dx
OIM167	OIM167_S5	3.09	3.991948283369245	2.85	1.21	2.3042936056370853	4.728840573386163	4.375521916453562	3.03	2.78	3.4	1.96	2.551956018214521	4.875611963074217	3.53	0	0	0	0	0	0	0	0	CASE	Adenocarcinoma	Smoker	55.87	59.3	64.95	67.89	5-6 yrs preDx
OIM167	OIM167_S6	3.09	4.303106967710585	2.85	1.21	2.5267667966770575	4.728840573386163	4.788835686	3.03	3.0771671684159267	3.4	1.96	2.9884169166294807	4.875611963074217	3.7147853968080025	0	0	0	0	0	0	0	0	CASE	Adenocarcinoma	Smoker	55.87	57.88	64.95	84.85	7-8 yrs preDx
OIM167	OIM167_S7	3.09	4.235869288126901	2.85	1.21	2.520176868129244	4.728840573386163	4.741089143123355	3.03	2.8901151690790092	3.4	1.96	2.707373569659489	4.875611963074217	3.53	0	0	0	0	0	0	0	0	CASE	Adenocarcinoma	Smoker	55.87	56.88	64.95	96.84	8-9 yrs preDx
OIM170	OIM170_S1	3.670929199842177	3.22	6.361089776364524	1.599416099882789	2.8632613120678525	4.728840573386163	6.634355066078296	3.03	2.78	6.225181553567994	1.96	3.089334624265021	4.875611963074217	4.188177493199281	0	0	2	0	0	0	0	2	CASE	Squamous cell carcinoma	Smoker	57.08	62.21	63.01	9.57	9-12 mths preDx
OIM170	OIM170_S2	3.6164272291004584	3.22	2.887964057744817	1.5946217036569827	3.0092796507691917	4.746215667876795	6.659481380758923	3.03	2.78	3.4	1.96	3.4979687227400413	4.875611963074217	4.662515768398016	0	0	0	0	0	0	0	0	CASE	Squamous cell carcinoma	Smoker	57.08	61.29	63.01	20.58	1-2 years pre dx
OIM170	OIM170_S3	3.4673576569873825	3.22	3.3787125740992465	1.628399917661681	3.1467223674266336	4.739963559197812	6.779569798952055	3.03	2.78	3.4	1.96	3.266810875952017	4.875611963074217	4.699517677	0	0	0	0	0	0	0	0	CASE	Squamous cell carcinoma	Smoker	57.08	60.26	63.01	33	2-3 years pre dx
OIM170	OIM170_S4	3.9232743642301133	3.22	3.015441351867082	1.7248087167195163	3.1368492048111354	4.728840573386163	6.770072840173164	3.03	2.78	3.4	1.96	3.106669684628309	4.875611963074217	4.304025783822569	0	0	0	0	0	0	0	0	CASE	Squamous cell carcinoma	Smoker	57.08	59.22	63.01	45.42	3-4 years pre dx
OIM170	OIM170_S5	3.8463884997487017	3.22	3.127365318454485	1.7621045501564645	2.894908440231075	4.728840573386163	6.795029742180309	3.03	2.78	3.4	1.96	3.2414792132497086	4.875611963074217	4.936355944	0	0	0	0	0	0	0	0	CASE	Squamous cell carcinoma	Smoker	57.08	58.24	63.01	57.21	4-5 years pre dx
OIM170	OIM170_S6	3.8456186147586524	3.22	3.189106578162665	1.620029462	2.8852955824079736	4.981762036124834	5.620305527	3.03	2.78	3.4	1.96	3.0966704571339845	4.875611963074217	3.7371769081464343	0	0	0	0	0	0	0	0	CASE	Squamous cell carcinoma	Smoker	57.08	57.06	63.01	71.43	5-6 yrs preDx
OIM171	OIM171_S1	4.471682022900924	3.22	2.85	1.5530034835286994	3.018886059639394	4.728840573386163	3.99	4.278265559	2.78	3.4	1.96	3.4221557183512497	4.875611963074217	3.53	0	0	0	0	0	0	0	0	CASE	Adenocarcinoma	Smoker	72.65	78.68	79.63	11.42	9-12 mths preDx
OIM171	OIM171_S2	3.953019025166731	3.22	2.85	1.8411253135065586	3.247768513991831	4.728840573386163	4.314055551753908	3.4806810856013093	2.78	3.4	1.96	3.8129488575410777	4.875611963074217	3.582809774224539	0	0	0	0	0	0	0	0	CASE	Adenocarcinoma	Smoker	72.65	77.78	79.63	22.22	1-2 years pre dx
OIM171	OIM171_S3	3.8297900231612725	3.22	2.85	1.21	2.6298885321010763	4.728840573386163	3.99	3.6350021648261626	2.78	3.4	1.96	3.282165880326912	4.875611963074217	3.53	0	0	0	0	0	0	0	0	CASE	Adenocarcinoma	Smoker	72.65	76.98	79.63	31.88	2-3 years pre dx
OIM171	OIM171_S4	3.694101095866665	3.22	2.85	1.632566986724407	2.860233547	4.728840573386163	3.99	3.337116779441263	2.78	3.4	1.96	3.2910503774050017	4.875611963074217	3.53	0	0	0	0	0	0	0	0	CASE	Adenocarcinoma	Smoker	72.65	75.65	79.63	47.75	3-4 years pre dx
OIM171	OIM171_S5	3.8407838054973698	3.22	2.85	1.863050188535204	3.276183009724474	4.751312630346001	4.821652442839607	3.4182434088727187	2.78	3.4	1.96	3.6644439218905775	4.875611963074217	3.828073583865538	0	0	0	0	0	0	0	0	CASE	Adenocarcinoma	Smoker	72.65	75.03	79.63	55.21	4-5 years pre dx
OIM171	OIM171_S6	4.010972432408563	3.22	2.85	1.7995877593867526	2.9906391519271653	4.728840573386163	4.454342978232716	3.03	2.78	3.4	1.96	3.199445329611171	4.875611963074217	3.53	0	0	0	0	0	0	0	0	CASE	Adenocarcinoma	Smoker	72.65	73.66	79.63	71.67	5-6 yrs preDx
OIM175	OIM175_S1	3.09	3.22	2.85	1.6834982510339238	3.758411118720055	4.728840573386163	4.171869777589856	3.03	2.78	3.4	1.96	4.289195256714917	4.875611963074217	3.53	0	0	0	0	0	0	0	0	CASE	Adenocarcinoma	Smoker	64.07	69.44	69.76	3.86	3-6 mths preDx
OIM175	OIM175_S2	3.091783228119094	3.22	2.8820772259722034	1.6275642718116867	3.8597648094363533	4.728840573386163	4.224082444412784	3.03	2.78	3.4	1.96	4.354163199959243	4.875611963074217	3.53	0	0	0	0	0	0	0	0	CASE	Adenocarcinoma	Smoker	64.07	69.41	69.76	4.25	3-6 mths preDx
OIM175	OIM175_S3	3.09	3.22	2.85	1.644696677424082	3.721345119809138	4.728840573386163	4.154929980055003	3.03	2.78	3.4	1.96	4.31006308	4.875611963074217	3.53	0	0	0	0	0	0	0	0	CASE	Adenocarcinoma	Smoker	64.07	69.15	69.76	7.27	6-9 mths preDx
OIM175	OIM175_S4	3.3023410690872157	3.22	2.85	1.21	2.772340362458868	4.728840573386163	3.99	3.03	2.78	3.4	1.96	2.9885947386846565	4.875611963074217	3.53	0	0	0	0	0	0	0	0	CASE	Adenocarcinoma	Smoker	64.07	68.29	69.76	17.6	1-2 years pre dx
OIM175	OIM175_S5	3.09	3.22	2.85	1.21	2.6923787441479563	4.728840573386163	3.99	3.03	2.78	3.4	1.96	2.9346851244513363	4.875611963074217	3.53	0	0	0	0	0	0	0	0	CASE	Adenocarcinoma	Smoker	64.07	67.16	69.76	31.22	2-3 years pre dx
OIM175	OIM175_S6	3.09	3.22	2.85	1.21	2.4042183925103875	4.728840573386163	3.99	3.03	2.78	3.4	1.96	2.726146350601158	4.875611963074217	3.53	0	0	0	0	0	0	0	0	CASE	Adenocarcinoma	Smoker	64.07	66.32	69.76	41.28	3-4 years pre dx
OIM175	OIM175_S7	3.09	3.22	2.85	1.21	2.342114427944963	4.728840573386163	3.99	3.03	2.78	3.4	1.96	2.6444294039849687	4.875611963074217	3.53	0	0	0	0	0	0	0	0	CASE	Adenocarcinoma	Smoker	64.07	65.11	69.76	55.83	4-5 years pre dx
OIM175	OIM175_S8	3.09	3.22	2.85	1.21	2.4028808334371394	4.728840573386163	3.99	3.03	2.78	3.4	1.96	2.792020489878989	4.875611963074217	3.53	0	0	0	0	0	0	0	0	CASE	Adenocarcinoma	Smoker	64.07	64.04	69.76	68.68	5-6 yrs preDx
OIM179	OIM179_S1	3.848833556497554	3.22	2.85	1.21	1.787199550476294	4.728840573386163	4.5146655614356535	3.03	2.78	3.4	1.96	2.28	4.875611963074217	3.53	0	0	0	0	0	0	0	0	CASE	Adenocarcinoma	Smoker	67.17	72.19	73.03	10.07	9-12 mths preDx
OIM179	OIM179_S2	4.920005185276865	3.22	2.85	1.5576976303642482	2.1206298788195133	4.728840573386163	4.409355880778959	3.9774558734187546	2.78	3.4	1.96	2.4196094674912123	4.875611963074217	3.53	0	0	0	0	0	0	0	0	CASE	Adenocarcinoma	Smoker	67.17	71.51	73.03	18.18	1-2 years pre dx
OIM179	OIM179_S3	3.09	3.22	2.85	1.21	1.535375909433442	4.728840573386163	3.99	3.03	2.78	3.4	1.96	2.28	4.875611963074217	3.53	0	0	0	0	0	0	0	0	CASE	Adenocarcinoma	Smoker	67.17	70.16	73.03	34.45	2-3 years pre dx
OIM179	OIM179_S4	3.2861232548475523	3.22	2.85	1.21	1.9448457329104496	4.728840573386163	4.197008505	3.03	2.78	3.4	1.96	2.28	4.875611963074217	3.53	0	0	0	0	0	0	0	0	CASE	Adenocarcinoma	Smoker	67.17	69.2	73.03	45.94	3-4 years pre dx
OIM179	OIM179_S5	3.4047904667924866	3.22	2.85	1.21	1.8885142833722397	4.728840573386163	3.99	3.03	2.78	3.4	1.96	2.28	4.875611963074217	3.53	0	0	0	0	0	0	0	0	CASE	Adenocarcinoma	Smoker	67.17	68.33	73.03	56.36	4-5 years pre dx
OIM179	OIM179_S6	3.4318410476903263	3.22	2.85	1.21	2.0538634590524407	4.728840573386163	4.560705761444281	3.03	2.78	3.4	1.96	2.28	4.875611963074217	3.53	0	0	0	0	0	0	0	0	CASE	Adenocarcinoma	Smoker	67.17	67.13	73.03	70.85	5-6 yrs preDx
OIM17	OIM17_S1	3.383083756814203	3.22	2.85	1.21	4.304647297487428	4.728840573386163	4.142929923	3.03	2.78	3.4	1.96	4.735150399026014	4.875611963074217	3.53	0	0	0	0	0	0	0	0	CASE	Small cell carcinoma	Smoker	58.68	63.7	65.08	16.57	1-2 years pre dx
OIM17	OIM17_S2	3.09	3.22	2.85	1.21	4.192618341	4.728840573386163	3.99	3.03	2.78	3.4	1.96	4.5399774869986915	4.875611963074217	3.53	0	0	0	0	0	0	0	0	CASE	Small cell carcinoma	Smoker	58.68	62.98	65.08	25.28	2-3 years pre dx
OIM17	OIM17_S3	3.0910416282610202	3.22	2.85	1.427977493534699	4.264465280089308	4.9250591624317135	3.99	3.03	2.78	3.4	1.96	5.064527292560715	4.875611963074217	3.53	0	0	0	0	0	0	0	0	CASE	Small cell carcinoma	Smoker	58.68	61.78	65.08	39.61	3-4 years pre dx
OIM17	OIM17_S4	3.09	3.22	2.85	1.274645239956235	4.306116658676119	4.728840573386163	4.162835628413743	3.03	2.78	3.4	1.96	5.070341946000076	4.875611963074217	3.53	0	0	0	0	0	0	0	0	CASE	Small cell carcinoma	Smoker	58.68	60.73	65.08	52.22	4-5 years pre dx
OIM17	OIM17_S5	3.1646589118871886	3.22	2.85	1.6321915221633723	4.415446373421041	4.728840573386163	4.37932463	3.03	2.78	3.4	1.96	5.368807199846309	4.875611963074217	3.53	0	0	0	0	1	0	0	1	CASE	Small cell carcinoma	Smoker	58.68	58.62	65.08	77.52	6-7 yrs preDx
OIM180	OIM180_S1	3.09	3.22	2.85	1.21	2.370500112559157	4.728840573386163	3.99	3.03	2.78	3.4	1.96	2.28	4.875611963074217	3.53	0	0	0	0	0	0	0	0	CASE	Non-small cell carcinoma	Smoker	61.16	65.34	66.1	9.18	9-12 mths preDx
OIM180	OIM180_S2	3.239819167533479	3.22	2.85	1.21	2.9939424746088283	4.728840573386163	4.024981684806941	3.03	2.78	3.4	1.96	3.195493646617506	4.875611963074217	3.53	0	0	0	0	0	0	0	0	CASE	Non-small cell carcinoma	Smoker	61.16	64.26	66.1	22.06	1-2 years pre dx
OIM180	OIM180_S3	3.09	3.22	2.85	1.21	2.3504545242043773	4.728840573386163	4.2944508061053686	3.03	2.78	3.4	1.96	2.28	4.875611963074217	3.53	0	0	0	0	0	0	0	0	CASE	Non-small cell carcinoma	Smoker	61.16	63.25	66.1	34.25	2-3 years pre dx
OIM180	OIM180_S4	3.1157390013634916	3.22	2.85	1.2145930563120393	2.4533981378624237	4.728840573386163	4.399497499937256	3.03	2.78	3.4	1.96	2.5469850389579713	4.875611963074217	3.53	0	0	0	0	0	0	0	0	CASE	Non-small cell carcinoma	Smoker	61.16	62.27	66.1	46.05	3-4 years pre dx
OIM180	OIM180_S5	3.146324670982401	3.22	2.85	1.2929542646550012	2.3949801516185985	4.728840573386163	3.99	3.03	2.78	3.4	1.96	2.5165403749433475	4.875611963074217	3.53	0	0	0	0	0	0	0	0	CASE	Non-small cell carcinoma	Smoker	61.16	61.14	66.1	59.55	4-5 years pre dx
OIM181	OIM181_S1	3.7071192451155452	3.22	5.198040087957175	1.6649715945059456	2.477227572202312	5.424795820298991	4.672746039119636	3.578387073031272	2.78	5.204294516283854	2.1386357889007934	3.261309976	5.376676835640341	4.097630643835933	0	0	2	0	0	0	0	2	CASE	Squamous cell carcinoma	Smoker	63.11	70.38	70.38	0.05	0-3 mths preDx
OIM181	OIM181_S2	3.768708819880639	3.22	4.872545400771791	1.4143883866010072	2.556115677305628	5.521830047054162	4.923934470281308	3.5508113158237786	2.78	5.121777427	1.96	2.796546386759805	5.1048190332313865	4.046055645878569	0	0	2	0	0	0	0	2	CASE	Squamous cell carcinoma	Smoker	63.11	70.07	70.38	3.76	3-6 mths preDx
OIM181	OIM181_S3	3.9848192318232853	3.22	2.85	1.5842230733738873	2.525744303637914	5.708758252340571	4.655444671991362	3.0770909891808325	2.78	3.4	1.96	2.6137084357988813	4.875611963074217	3.6899991374725056	0	0	0	0	0	0	0	0	CASE	Squamous cell carcinoma	Smoker	63.11	68.23	70.38	25.74	2-3 years pre dx
OIM181	OIM181_S4	3.8593683190709593	3.22	2.85	1.341099154495342	2.662975065114331	5.413874074016542	4.508920245	3.03	2.78	3.4	1.96	2.385886303	4.875611963074217	3.5986377537723477	0	0	0	0	0	0	0	0	CASE	Squamous cell carcinoma	Smoker	63.11	67.11	70.38	39.17	3-4 years pre dx
OIM181	OIM181_S5	3.9534883100062617	3.22	2.85	1.5917258855552376	2.7178547609019565	5.748671427	4.754281083238262	3.03	2.78	3.4	1.96	2.6971360410175764	4.876683029894237	3.53	0	0	0	0	0	0	0	0	CASE	Squamous cell carcinoma	Smoker	63.11	66.13	70.38	51.04	4-5 years pre dx
OIM181	OIM181_S6	3.8109901376916464	3.22	2.85	1.4466531033245655	2.7039561173181954	5.732810813159671	4.9114054380031495	3.03	2.78	3.4	1.96	2.7112677947459565	4.875611963074217	3.53	0	0	0	0	0	0	0	0	CASE	Squamous cell carcinoma	Smoker	63.11	65.17	70.38	62.57	5-6 yrs preDx
OIM181	OIM181_S7	3.549425977712676	3.22	2.85	1.2760488755776462	2.5826736423586296	5.711173244345603	4.642988742131606	3.03	2.78	3.4	1.96	2.4260430715410797	4.875611963074217	3.53	0	0	0	0	0	0	0	0	CASE	Squamous cell carcinoma	Smoker	63.11	63.55	70.38	81.93	6-7 yrs preDx
OIM181	OIM181_S8	3.557497906281099	3.22	2.85	1.4134850255821665	2.577189039568447	5.640923270358575	4.591726496618759	3.03	2.78	3.4	1.96	2.834340530080593	5.001953322904479	3.53	0	0	0	0	0	0	0	0	CASE	Squamous cell carcinoma	Smoker	63.11	63.08	70.38	87.64	7-8 yrs preDx
OIM182	OIM182_S1	4.313491197544992	3.22	3.064590154691899	1.21	3.048953096361423	4.728840573386163	4.509812177768272	3.9954147373452957	2.78	3.4	1.96	3.773397015	4.875611963074217	3.53	0	0	0	0	0	0	0	0	CASE	Adenocarcinoma	Non-Smoker	51.99	60.83	60.9	0.8	0-3 mths preDx
OIM182	OIM182_S2	4.363040524867291	3.22	3.1680824232940594	1.21	2.996664441908952	4.728840573386163	4.078301128185106	3.8451966617928557	2.78	3.4	1.96	2.820388272609933	4.875611963074217	3.53	0	0	0	0	0	0	0	0	CASE	Adenocarcinoma	Non-Smoker	51.99	60.4	60.9	6.06	6-9 mths preDx
OIM182	OIM182_S3	4.393617754289588	3.22	3.4768035606783663	1.21	2.986470851605311	4.728840573386163	4.734242850314758	4.168452784522076	2.78	3.5708861155873315	1.96	3.5300815106771726	4.875611963074217	3.53	0	0	0	0	0	0	0	0	CASE	Adenocarcinoma	Non-Smoker	51.99	60.05	60.9	10.23	9-12 mths preDx
OIM182	OIM182_S4	4.6118224781744575	3.22	3.2696995878358663	1.21	2.622300755380916	4.728840573386163	4.7754448553060085	4.227957369421404	2.78	3.4	1.96	2.879162846806687	4.875611963074217	3.53	0	0	0	0	0	0	0	0	CASE	Adenocarcinoma	Non-Smoker	51.99	58.99	60.9	22.88	1-2 years pre dx
OIM182	OIM182_S5	4.646168549501098	3.22	3.516515400656866	1.228575074320367	2.4557509001976867	4.728840573386163	5.079286239830241	4.070075623273231	2.78	3.4	1.96	2.887499497506557	4.875611963074217	3.7377612114577126	0	0	0	0	0	0	0	0	CASE	Adenocarcinoma	Non-Smoker	51.99	58.07	60.9	33.92	2-3 years pre dx
OIM182	OIM182_S6	4.556806773048069	3.22	3.702704648358445	1.21	2.8468842555217218	4.728840573386163	4.901854744405771	4.355662485714342	2.78	3.801188705179552	1.96	3.183922112132092	4.875611963074217	3.53	1	0	0	0	0	0	0	1	CASE	Adenocarcinoma	Non-Smoker	51.99	56.54	60.9	52.29	4-5 years pre dx
OIM182	OIM182_S7	4.549231945201382	3.22	3.191084469890061	1.21	2.2509667926738337	4.728840573386163	4.961535488	3.978198431578501	2.78	3.4	1.96	2.7379295247987487	4.875611963074217	3.647385971437429	0	0	0	0	0	0	0	0	CASE	Adenocarcinoma	Non-Smoker	51.99	54.01	60.9	82.64	6-7 yrs preDx
OIM182	OIM182_S8	4.642598272396865	3.22	3.3121805575079186	1.21	2.353334699810507	4.728840573386163	4.926845233	3.9759510621908882	2.78	3.4	1.96	2.563164453540291	4.875611963074217	3.53	0	0	0	0	0	0	0	0	CASE	Adenocarcinoma	Non-Smoker	51.99	51.94	60.9	107.48	8-9 yrs preDx
OIM183	OIM183_S1	3.09	3.22	2.85	1.7685982375585756	2.8721976473645525	4.728840573386163	4.050692878619581	3.03	2.78	3.4	1.96	3.0935662198607927	4.875611963074217	3.53	0	0	0	0	0	0	0	0	CASE	Adenocarcinoma	Smoker	53.67	61.64	62.5	10.33	9-12 mths preDx
OIM183	OIM183_S2	3.09	3.22	2.85	1.4677899493676396	2.6078794398055964	4.728840573386163	4.122461966071358	3.03	2.78	3.4	1.96	3.236675211881921	4.875611963074217	3.53	0	0	0	0	0	0	0	0	CASE	Adenocarcinoma	Smoker	53.67	60.67	62.5	21.9	1-2 years pre dx
OIM183	OIM183_S3	3.09	3.22	2.85	1.21	2.533386412190065	4.728840573386163	4.076105803903116	3.03	2.78	3.4	1.96	2.7167679222006136	4.875611963074217	3.53	0	0	0	0	0	0	0	0	CASE	Adenocarcinoma	Smoker	53.67	59.68	62.5	33.86	2-3 years pre dx
OIM183	OIM183_S4	3.09	3.22	2.85	1.535965849862014	2.812759680792402	4.728840573386163	4.291723317419993	3.03	2.78	3.4	1.96	3.137708920892977	4.875611963074217	3.53	0	0	0	0	0	0	0	0	CASE	Adenocarcinoma	Smoker	53.67	58.76	62.5	44.9	3-4 years pre dx
OIM183	OIM183_S5	3.09	3.22	2.85	1.3339678735526264	2.7637354869959143	4.728840573386163	4.292847510946537	3.03	2.78	3.4	1.96	2.8942999261880606	4.875611963074217	3.53	0	0	0	0	0	0	0	0	CASE	Adenocarcinoma	Smoker	53.67	57.68	62.5	57.78	4-5 years pre dx
OIM183	OIM183_S6	3.344776275071943	3.22	2.85	1.4418406332628326	2.888875956681827	4.728840573386163	4.206409857544917	3.03	2.78	3.4	1.96	3.0495038290339034	4.875611963074217	3.53	0	0	0	0	0	0	0	0	CASE	Adenocarcinoma	Smoker	53.67	55.68	62.5	81.86	6-7 yrs preDx
OIM183	OIM183_S7	3.189811878463068	3.22	2.85	1.21	2.636604845	4.728840573386163	3.99	3.03	2.78	3.4	1.96	2.694956874537241	4.875611963074217	3.53	0	0	0	0	0	0	0	0	CASE	Adenocarcinoma	Smoker	53.67	55.21	62.5	87.44	7-8 yrs preDx
OIM188	OIM188_S1	4.481450662624817	3.22	3.6082716991838915	1.5792927275014048	2.751382576379282	4.728840573386163	4.770446015042564	3.1608058707837094	2.78	3.4047527070526993	1.96	2.5489870122177383	4.875611963074217	3.53	0	0	0	0	0	0	0	0	CASE	Adenocarcinoma	NA	67.78	75.11	76.66	18.61	1-2 years pre dx
OIM188	OIM188_S2	4.918309558403407	3.22	3.626173150560426	2.041406712191958	3.270036279673282	4.728840573386163	5.285706157730756	3.8866468253772033	2.78	3.4	1.96	3.3565749972411183	4.875611963074217	3.982997223399904	0	0	0	0	0	0	0	0	CASE	Adenocarcinoma	NA	67.78	74.97	76.66	20.25	1-2 years pre dx
OIM188	OIM188_S3	4.490846363006159	3.22	3.030224676025421	1.2538325361724043	2.610521361275487	4.728840573386163	5.009044781316103	3.3803858928298047	2.78	3.4	1.96	2.28	4.875611963074217	3.53	0	0	0	0	0	0	0	0	CASE	Adenocarcinoma	NA	67.78	74.59	76.66	24.79	2-3 years pre dx
OIM188	OIM188_S4	4.3477183106269175	3.22	3.2641347365159437	1.21	2.460933485188116	4.728840573386163	4.390636919	3.1682705940962133	2.78	3.4	1.96	2.28	4.875611963074217	3.53	0	0	0	0	0	0	0	0	CASE	Adenocarcinoma	NA	67.78	72.94	76.66	44.63	3-4 years pre dx
OIM188	OIM188_S5	4.486064917964337	3.22	3.5141479478270163	1.4289153303099777	2.606120848848275	4.728840573386163	4.590573161850931	3.361667203222765	2.78	3.4	1.96	2.428860035573977	4.875611963074217	3.53	0	0	0	0	0	0	0	0	CASE	Adenocarcinoma	NA	67.78	71.87	76.66	57.45	4-5 years pre dx
OIM188	OIM188_S6	4.600953338496871	3.22	3.961967892	1.8363720163227708	2.907296784373556	4.728840573386163	5.511243899142789	3.5468300448701036	2.78	3.4	1.96	2.9982366897930506	4.875611963074217	4.161068843100813	0	0	0	0	0	0	0	0	CASE	Adenocarcinoma	NA	67.78	70.86	76.66	69.63	5-6 yrs preDx
OIM188	OIM188_S7	4.501818349627256	3.22	3.290575753564749	1.2834545933167631	2.636226906604504	4.728840573386163	4.7945543012643075	3.4947767404857646	2.78	3.4	1.96	2.330829301815478	4.875611963074217	3.53	0	0	0	0	0	0	0	0	CASE	Adenocarcinoma	NA	67.78	69.95	76.66	80.51	6-7 yrs preDx
OIM188	OIM188_S8	4.787276417767939	3.22	3.4929765037386993	1.668510361796469	3.048969116563653	4.728840573386163	5.268131168138975	3.4356030127473245	2.78	3.4	1.96	2.523522758	4.875611963074217	3.7318685038627377	0	0	0	0	0	0	0	0	CASE	Adenocarcinoma	NA	67.78	67.75	76.66	106.89	8-9 yrs preDx
OIM189	OIM189_S1	3.09	3.22	2.85	1.21	1.17	4.728840573386163	3.99	3.03	2.78	3.4	1.96	2.28	4.875611963074217	3.53	0	0	0	0	0	0	0	0	CASE	Adenocarcinoma	Smoker	65.27	73.74	73.88	1.69	0-3 mths preDx
OIM189	OIM189_S2	3.09	3.22	2.85	1.21	1.2392039954769838	4.728840573386163	3.99	3.03	2.78	3.4	1.96	2.28	4.875611963074217	3.53	0	0	0	0	0	0	0	0	CASE	Adenocarcinoma	Smoker	65.27	72.95	73.88	11.12	9-12 mths preDx
OIM189	OIM189_S3	3.09	3.22	2.85	1.21	1.1910505610179105	4.728840573386163	3.99	3.03	2.78	3.4	1.96	2.28	4.875611963074217	3.53	0	0	0	0	0	0	0	0	CASE	Adenocarcinoma	Smoker	65.27	72.88	73.88	12.01	1-2 years pre dx
OIM189	OIM189_S4	3.09	3.22	2.85	1.21	1.4715607817082375	4.728840573386163	3.99	3.03	2.78	3.4	1.96	2.28	4.875611963074217	3.53	0	0	0	0	0	0	0	0	CASE	Adenocarcinoma	Smoker	65.27	71.28	73.88	31.16	2-3 years pre dx
OIM189	OIM189_S5	3.09	3.22	2.85	1.21	1.3960619654806332	4.728840573386163	4.055980440818966	3.03	2.78	3.4	1.96	2.28	4.875611963074217	3.53	0	0	0	0	0	0	0	0	CASE	Adenocarcinoma	Smoker	65.27	70.29	73.88	43.05	3-4 years pre dx
OIM189	OIM189_S6	3.240523603872105	3.22	2.85	1.21	1.6384669514339056	4.728840573386163	3.99	3.03	2.78	3.4	1.96	2.28	4.875611963074217	3.53	0	0	0	0	0	0	0	0	CASE	Adenocarcinoma	Smoker	65.27	69.31	73.88	54.79	4-5 years pre dx
OIM189	OIM189_S7	3.132437494164095	3.22	2.85	1.21	1.244525991647977	4.728840573386163	3.99	3.03	2.78	3.4	1.96	2.28	4.875611963074217	3.53	0	0	0	0	0	0	0	0	CASE	Adenocarcinoma	Smoker	65.27	67.44	73.88	77.29	6-7 yrs preDx
OIM189	OIM189_S8	3.4049536973582724	3.22	2.85	1.21	1.2863735863854884	4.728840573386163	3.99	3.03	2.78	3.4	1.96	2.28	4.875611963074217	3.53	0	0	0	0	0	0	0	0	CASE	Adenocarcinoma	Smoker	65.27	65.25	73.88	103.57	8-9 yrs preDx
OIM191	OIM191_S1	6.376226833898983	3.7614508574612966	3.176330601866052	1.21	2.3279050308855243	4.728840573386163	4.168325682792173	6.483839281769579	2.78	3.4	1.96	2.284962817579129	4.875611963074217	3.53	2	0	0	0	0	0	0	2	CASE	Non-small cell carcinoma	Smoker	52.07	57.25	57.69	5.34	3-6 mths preDx
OIM191	OIM191_S2	5.993771193382061	3.22	2.85	1.21	2.349747467	4.728840573386163	4.586210231545079	5.770849675451312	2.78	3.4	1.96	2.855991246324952	4.875611963074217	3.53	2	0	0	0	0	0	0	2	CASE	Non-small cell carcinoma	Smoker	52.07	56.31	57.69	16.6	1-2 years pre dx
OIM191	OIM191_S3	5.041660189955768	3.22	2.85	1.21	1.6411767991657134	4.728840573386163	3.99	4.707268650033163	2.78	3.4	1.96	2.28	4.875611963074217	3.53	1	0	0	0	0	0	0	1	CASE	Non-small cell carcinoma	Smoker	52.07	55.12	57.69	30.86	2-3 years pre dx
OIM191	OIM191_S4	4.637221458037035	3.22	2.85	1.21	1.8859917676471372	4.728840573386163	4.407551187414566	4.260081538446811	2.78	3.4	1.96	2.28	4.875611963074217	3.53	0	0	0	0	0	0	0	0	CASE	Non-small cell carcinoma	Smoker	52.07	54.2	57.69	41.9	3-4 years pre dx
OIM191	OIM191_S5	4.939709286766473	3.22	2.85	1.21	2.1955775252757497	4.728840573386163	4.312530885685905	4.479273443527509	2.78	3.4	1.96	2.28	4.875611963074217	3.53	1	0	0	0	0	0	0	1	CASE	Non-small cell carcinoma	Smoker	52.07	53.15	57.69	54.55	4-5 years pre dx
OIM191	OIM191_S6	4.227651970454097	3.22	2.85	1.2923365252333732	1.9269256630931504	4.728840573386163	4.447484626918453	3.8045827522512505	2.78	3.4	1.96	2.28	4.875611963074217	3.53	0	0	0	0	0	0	0	0	CASE	Non-small cell carcinoma	Smoker	52.07	52.04	57.69	67.83	5-6 yrs preDx
OIM192	OIM192_S1	4.118341757	3.22	2.9725935297393455	2.203645653877019	2.7407108260229176	5.001061640475029	5.207616262947543	3.676190813	2.78	3.4	2.665217136800435	3.4103719062552056	4.9777598534214444	4.415095766080628	0	0	0	0	0	0	0	0	CASE	Small cell carcinoma	NA	72.62	77.19	78.44	14.97	1-2 years pre dx
OIM192	OIM192_S2	4.087217626927152	3.22	3.1989801007097682	2.3525430118545554	2.679252198578462	5.056294300556954	5.184167456221065	3.7120837937303377	2.78	3.556791294745448	2.9247096302946938	3.5503482861241107	5.070902386629452	4.559457343706588	0	0	0	0	0	0	0	0	CASE	Small cell carcinoma	NA	72.62	76.89	78.44	18.68	1-2 years pre dx
OIM192	OIM192_S3	4.456230382587402	3.22	2.9996184532130314	2.3633432978813147	2.8440889439904846	5.349145786440795	5.222373329647901	4.163252512300388	2.78	3.4	2.866859120685395	3.046933762	4.875611963074217	4.578462393829145	0	0	0	0	0	0	0	0	CASE	Small cell carcinoma	NA	72.62	75.76	78.44	32.21	2-3 years pre dx
OIM192	OIM192_S4	4.084096211	3.22	3.0508364110455837	2.3464931793213983	2.8416597999782045	4.728840573386163	4.935397424156182	4.009593371	2.78	3.4	2.860225614571549	3.5653674067939525	4.920920523124125	4.377349343374121	0	0	0	0	0	0	0	0	CASE	Small cell carcinoma	NA	72.62	74.67	78.44	45.29	3-4 years pre dx
OIM192	OIM192_S5	4.199277398132513	3.22	2.9139024998495486	2.411970389	3.0292885283877293	4.964229497489457	5.081341393346555	3.813550317632866	2.78	3.4	2.803342880113288	3.576888528561688	4.875611963074217	4.339506605597913	0	0	0	0	0	0	0	0	CASE	Small cell carcinoma	NA	72.62	73.63	78.44	57.81	4-5 years pre dx
OIM192	OIM192_S6	3.822340886379883	3.22	2.9108928566097614	2.3623730020873133	2.672403218916444	4.797560892812644	5.017423742529525	3.297302356498956	2.78	3.4	2.922859497167848	3.529827640114446	4.875611963074217	4.438387578172059	0	0	0	0	0	0	0	0	CASE	Small cell carcinoma	NA	72.62	72.59	78.44	70.23	5-6 yrs preDx
OIM193	OIM193_S1	5.194115478619977	3.22	2.85	1.6656782776824752	2.015052591570082	4.728840573386163	4.435818270514307	4.421952335455127	2.78	3.4	1.96	2.5932642981965985	4.875611963074217	3.53	1	0	0	0	0	0	0	1	CASE	Carcinoma NOS	Smoker	74.25	82.86	83.48	7.48	6-9 mths preDx
OIM193	OIM193_S2	5.1905385665348165	3.22	2.85	1.7033755860366084	1.837711889977085	4.728840573386163	4.306320380019288	4.500000404556881	2.78	3.4	1.96	2.28	4.875611963074217	3.53	1	0	0	0	0	0	0	1	CASE	Carcinoma NOS	Smoker	74.25	82.59	83.48	10.72	9-12 mths preDx
OIM193	OIM193_S3	4.948603000381217	3.22	2.85	1.565075317	2.0816246753957377	4.728840573386163	3.99	4.202175402750794	2.78	3.4	1.96	2.28	4.875611963074217	3.53	0	0	0	0	0	0	0	0	CASE	Carcinoma NOS	Smoker	74.25	82.36	83.48	13.48	1-2 years pre dx
OIM193	OIM193_S4	5.366793055391321	3.22	2.85	1.3675580245933265	1.9835904288415578	4.728840573386163	4.345993064	4.7687010340749785	2.78	3.4	1.96	2.3401124541929477	4.875611963074217	3.53	1	0	0	0	0	0	0	1	CASE	Carcinoma NOS	Smoker	74.25	81.55	83.48	23.15	1-2 years pre dx
OIM193	OIM193_S5	5.171795505945327	3.22	2.85	1.3805613484645012	1.9606939969324695	4.728840573386163	4.701163490395198	4.310089371365691	2.78	3.4	1.96	2.28	4.875611963074217	3.53	0	0	0	0	0	0	0	0	CASE	Carcinoma NOS	Smoker	74.25	81.27	83.48	26.6	2-3 years pre dx
OIM193	OIM193_S6	5.141018431716307	3.22	2.85	1.21	1.8609855564777766	4.728840573386163	4.458127806844266	4.159755586271904	2.78	3.4	1.96	2.28	4.875611963074217	3.53	0	0	0	0	0	0	0	0	CASE	Carcinoma NOS	Smoker	74.25	79.25	83.48	50.74	4-5 years pre dx
OIM193	OIM193_S7	4.651246729681453	3.22	2.85	1.21	1.723564843483048	4.728840573386163	3.99	3.772503663736413	2.78	3.4	1.96	2.28	4.875611963074217	3.53	0	0	0	0	0	0	0	0	CASE	Carcinoma NOS	Smoker	74.25	77.37	83.48	73.35	6-7 yrs preDx
OIM193	OIM193_S8	4.448997299726211	3.22	2.85	1.21	1.681444888	4.728840573386163	3.99	3.2753279391820285	2.78	3.4	1.96	2.28	4.875611963074217	3.53	0	0	0	0	0	0	0	0	CASE	Carcinoma NOS	Smoker	74.25	75.33	83.48	97.86	8-9 yrs preDx
OIM194	OIM194_S1	3.9033911124569562	3.22	2.85	1.21	2.6972628467273356	4.8768646946629355	5.359898515684063	3.03	2.78	3.4	1.96	2.9502809429472663	4.875611963074217	3.53	0	0	0	0	0	0	0	0	CASE	Carcinoma NOS	Smoker	72.6	75.66	76.68	12.17	1-2 years pre dx
OIM194	OIM194_S2	3.7338715262085627	3.22	2.85	1.21	2.5825187351150825	4.776832038900317	4.126738367033242	3.03	2.78	3.4	1.96	2.28	4.875611963074217	3.53	0	0	0	0	0	0	0	0	CASE	Carcinoma NOS	Smoker	72.6	74.66	76.68	24.19	2-3 years pre dx
OIM194	OIM194_S3	4.148968229992414	3.22	2.85	1.3649717540238673	2.7113793868225624	4.904611998384605	5.167185707408875	3.03	2.78	3.4	1.96	2.8103864092395776	4.875611963074217	3.53	0	0	0	0	0	0	0	0	CASE	Carcinoma NOS	Smoker	72.6	73.61	76.68	36.84	3-4 years pre dx
OIM194	OIM194_S4	4.2243022778589605	3.22	2.85	1.21	2.627762933855077	4.892481167138159	4.363978186411658	3.03	2.78	3.4	1.96	2.28	4.875611963074217	3.53	0	0	0	0	0	0	0	0	CASE	Carcinoma NOS	Smoker	72.6	72.59	76.68	49.03	4-5 years pre dx
OIM199	OIM199_S1	3.5284511899939193	3.22	2.85	1.21	1.9382271482253177	4.728840573386163	4.115428178023044	3.1418898925867533	2.78	3.4	1.96	2.28	4.875611963074217	3.53	0	0	0	0	0	0	0	0	CASE	Non-small cell carcinoma	Non-Smoker	67.49	72.88	73.37	5.86	3-6 mths preDx
OIM199	OIM199_S2	3.579733603	3.22	2.85	1.21	2.0382317711329536	4.728840573386163	4.293532540115198	3.2775587672298534	2.78	3.4	1.96	2.28	4.875611963074217	3.53	0	0	0	0	0	0	0	0	CASE	Non-small cell carcinoma	Non-Smoker	67.49	72.71	73.37	7.93	6-9 mths preDx
OIM199	OIM199_S3	3.5906619500273087	3.22	2.85	1.21	1.8815190694578257	4.728840573386163	3.99	3.1376133136609137	2.78	3.4	1.96	2.28	4.875611963074217	3.53	0	0	0	0	0	0	0	0	CASE	Non-small cell carcinoma	Non-Smoker	67.49	71.52	73.37	22.19	1-2 years pre dx
OIM199	OIM199_S4	3.5484029697376474	3.22	2.85	1.21	1.8367306674191606	4.728840573386163	3.99	3.03	2.78	3.4	1.96	2.28	4.875611963074217	3.53	0	0	0	0	0	0	0	0	CASE	Non-small cell carcinoma	Non-Smoker	67.49	70.52	73.37	34.15	2-3 years pre dx
OIM199	OIM199_S5	3.783617240874221	3.22	2.85	1.3128685876861903	1.9431824141733904	4.805231307559514	3.99	3.285293499083417	2.78	3.4	1.96	2.347811066673221	4.875611963074217	3.53	0	0	0	0	0	0	0	0	CASE	Non-small cell carcinoma	Non-Smoker	67.49	69.59	73.37	45.36	3-4 years pre dx
OIM199	OIM199_S6	4.022836641565508	3.22	2.85	1.5451374163356963	2.038832940141141	4.728840573386163	4.354153132937165	3.605567500380358	2.78	3.4	1.96	2.315558672492261	4.875611963074217	3.53	0	0	0	0	0	0	0	0	CASE	Non-small cell carcinoma	Non-Smoker	67.49	68.49	73.37	58.5	4-5 years pre dx
OIM199	OIM199_S7	3.7960548632526683	3.22	2.85	1.4784320720115869	1.8797522914377125	4.728840573386163	4.546402336	3.3228376827189243	2.78	3.4	1.96	2.5186203616410525	4.875611963074217	3.53	0	0	0	0	0	0	0	0	CASE	Non-small cell carcinoma	Non-Smoker	67.49	67.4	73.37	71.61	5-6 yrs preDx
OIM19	OIM19_S1	3.6884437896096123	5.1943892183720735	2.85	1.21	1.926835198	4.728840573386163	4.0270548853934285	3.03	4.451317634434668	3.4	1.96	2.410543507028712	4.875611963074217	3.53	0	0	0	0	0	0	0	0	CASE	Squamous cell carcinoma	Smoker	66.52	72.6	72.61	0.14	0-3 mths preDx
OIM19	OIM19_S2	3.449672242661339	4.911359685252382	2.85	1.21	1.738986406945235	4.728840573386163	4.050212202293541	3.03	4.032486672027083	3.4	1.96	2.4499081087996872	4.875611963074217	3.53	0	0	0	0	0	0	0	0	CASE	Squamous cell carcinoma	Smoker	66.52	71.83	72.61	9.38	9-12 mths preDx
OIM19	OIM19_S3	3.5454069926612592	4.883213326697627	2.85	1.21	1.6191041101418358	4.728840573386163	3.99	3.03	4.130886781549373	3.4	1.96	2.28	4.875611963074217	3.53	0	0	0	0	0	0	0	0	CASE	Squamous cell carcinoma	Smoker	66.52	71.1	72.61	18.12	1-2 years pre dx
OIM19	OIM19_S4	3.656133766339934	5.119570963340681	2.85	1.21	1.5797841738813792	4.728840573386163	3.99	3.03	4.347062184	3.4	1.96	2.28	4.875611963074217	3.53	0	0	0	0	0	0	0	0	CASE	Squamous cell carcinoma	Smoker	66.52	70.81	72.61	21.57	1-2 years pre dx
OIM19	OIM19_S5	3.716294406187307	5.2158313876740285	2.85	1.21	1.661940743389819	4.728840573386163	3.99	3.03	4.590802150914183	3.4	1.96	2.28	4.875611963074217	3.53	0	0	0	0	0	0	0	0	CASE	Squamous cell carcinoma	Smoker	66.52	70.54	72.61	24.79	2-3 years pre dx
OIM19	OIM19_S6	3.549821382298473	5.097594181117444	2.85	1.21	1.7299443218804522	4.728840573386163	4.216529784	3.03	4.367855147701449	3.4	1.96	2.28	4.875611963074217	3.53	0	0	0	0	0	0	0	0	CASE	Squamous cell carcinoma	Smoker	66.52	68.65	72.61	47.55	3-4 years pre dx
OIM19	OIM19_S7	3.673372184033107	5.347614376175759	2.85	1.21	1.845637235198017	4.728840573386163	4.181757712198206	3.03	4.609743413414244	3.4	1.96	2.28	4.875611963074217	3.53	0	0	0	0	0	0	0	0	CASE	Squamous cell carcinoma	Smoker	66.52	67.61	72.61	59.97	4-5 years pre dx
OIM19	OIM19_S8	3.603024127235906	5.569960547528922	2.85	1.21	1.7207700655509082	4.728840573386163	4.054526004114623	3.03	4.773595065592481	3.4	1.96	2.28	4.875611963074217	3.53	0	1	0	0	0	0	0	1	CASE	Squamous cell carcinoma	Smoker	66.52	66.47	72.61	73.61	6-7 yrs preDx
OIM1	OIM1_S1	3.09	3.22	2.85	1.348112998185591	2.4320174326188333	4.728840573386163	4.311376188710625	3.03	2.78	3.4	1.96	2.3249983672078924	4.875611963074217	3.53	0	0	0	0	0	0	0	0	CASE	Carcinoma NOS	Smoker	73.73	77.71	77.9	2.32	0-3 mths preDx
OIM1	OIM1_S2	3.1707016795862524	3.22	2.85	1.702010054204192	2.747651980964796	4.728840573386163	4.7086816013574255	3.03	2.78	3.4	1.96	2.9362948904214656	4.875611963074217	3.53	0	0	0	0	0	0	0	0	CASE	Carcinoma NOS	Smoker	73.73	77.42	77.9	5.77	3-6 mths preDx
OIM1	OIM1_S3	3.4613670577239186	3.22	3.3065546446551686	1.8645548002295176	2.8959741651887994	4.728840573386163	4.817388013570482	3.03	2.78	3.4	1.96	3.095463107780809	4.875611963074217	3.53	0	0	0	0	0	0	0	0	CASE	Carcinoma NOS	Smoker	73.73	77.23	77.9	8.03	6-9 mths preDx
OIM1	OIM1_S4	3.1259713731899175	3.22	3.125321661219136	1.632445192	2.870771732590755	4.728840573386163	4.5355789798691175	3.03	2.78	3.4	1.96	2.9274573465115985	4.875611963074217	3.53	0	0	0	0	0	0	0	0	CASE	Carcinoma NOS	Smoker	73.73	76.24	77.9	19.96	1-2 years pre dx
OIM1	OIM1_S5	3.558153678761172	3.22	3.060335517609227	1.962935539978955	3.096616153154756	4.728840573386163	4.834831921659798	3.03	2.78	3.4	1.96	3.5579630241354705	4.875611963074217	3.53	0	0	0	0	0	0	0	0	CASE	Carcinoma NOS	Smoker	73.73	75.87	77.9	24.36	2-3 years pre dx
OIM1	OIM1_S6	3.09	3.22	2.85	1.2341389792099942	2.332473069076119	4.728840573386163	4.164844798585156	3.03	2.78	3.4	1.96	2.28	4.875611963074217	3.53	0	0	0	0	0	0	0	0	CASE	Carcinoma NOS	Smoker	73.73	75.22	77.9	32.15	2-3 years pre dx
OIM1	OIM1_S7	3.5323747213699503	3.22	3.0797680350532097	2.1002032658048924	2.8399414138138237	4.728840573386163	4.5064198789202505	3.03	2.78	3.4	1.96	3.2738438346384644	4.875611963074217	3.53	0	0	0	0	0	0	0	0	CASE	Carcinoma NOS	Smoker	73.73	73.69	77.9	50.57	4-5 years pre dx
OIM200	OIM200_S1	3.09	3.22	2.85	1.21	1.3348599517707986	4.728840573386163	3.99	3.03	2.78	3.4	1.96	2.28	4.875611963074217	3.53	0	0	0	0	0	0	0	0	CASE	Adenocarcinoma	Smoker	73.88	76.92	77.93	12.07	1-2 years pre dx
OIM200	OIM200_S2	3.09	3.22	2.85	1.21	1.17	4.728840573386163	3.99	3.03	2.78	3.4	1.96	2.28	4.875611963074217	3.53	0	0	0	0	0	0	0	0	CASE	Adenocarcinoma	Smoker	73.88	75.97	77.93	23.57	1-2 years pre dx
OIM200	OIM200_S3	3.122981782	3.22	2.85	1.21	1.17	4.728840573386163	3.99	3.03	2.78	3.4	1.96	2.28	4.875611963074217	3.53	0	0	0	0	0	0	0	0	CASE	Adenocarcinoma	Smoker	73.88	74.92	77.93	36.09	3-4 years pre dx
OIM200	OIM200_S4	3.3728223554011687	3.22	2.85	1.21	1.3932410189739293	4.728840573386163	3.99	3.03	2.78	3.4	1.96	2.28	4.875611963074217	3.53	0	0	0	0	0	0	0	0	CASE	Adenocarcinoma	Smoker	73.88	73.84	77.93	49.1	4-5 years pre dx
OIM206	OIM206_S1	4.446483421578844	3.22	3.7228078928741937	1.889222320607254	2.5285831610185854	5.350355506605019	6.0108835182589475	3.449969430481921	2.78	3.4	1.96	2.831587483879291	4.994619422667012	4.395711605521554	0	0	0	0	0	0	0	0	CASE	Adenocarcinoma	Non-Smoker	69.53	77.64	79.63	23.9	1-2 years pre dx
OIM206	OIM206_S2	4.025311509876229	3.22	3.2301950613012522	1.4194808290403433	2.026220786945506	5.156983000859191	5.721181716242459	3.3662335324438883	2.78	3.4	1.96	2.704252845221686	4.875611963074217	4.367970346740044	0	0	0	0	0	0	0	0	CASE	Adenocarcinoma	Non-Smoker	69.53	76.63	79.63	36.03	3-4 years pre dx
OIM206	OIM206_S3	3.808208301407935	3.22	3.2201996389885217	1.21	1.8127919550005598	5.366417518709987	5.790305472780673	3.03	2.78	3.4	1.96	2.28	4.875611963074217	3.53	0	0	0	0	0	0	0	0	CASE	Adenocarcinoma	Non-Smoker	69.53	75.61	79.63	48.21	4-5 years pre dx
OIM206	OIM206_S4	4.256538580997451	3.22	2.9985337283093436	1.21	1.7673306973668974	5.300982939832689	5.778962920597294	3.4829554988009526	2.78	3.4	1.96	2.5939328297042215	4.960230422963435	4.441276158827124	0	0	0	0	0	0	0	0	CASE	Adenocarcinoma	Non-Smoker	69.53	74.56	79.63	60.86	5-6 yrs preDx
OIM206	OIM206_S5	3.6787087879196205	3.22	2.924297038825779	1.21	2.0108649490227477	5.390477467821026	5.391697685916146	3.03	2.78	3.4	1.96	2.28	4.875611963074217	3.7868003716944965	0	0	0	0	0	0	0	0	CASE	Adenocarcinoma	Non-Smoker	69.53	72.64	79.63	83.86	6-7 yrs preDx
OIM206	OIM206_S6	4.158485074551707	3.22	3.397471196669464	1.648112217341063	2.470513656255012	5.682743794156193	6.049552695059751	3.5763440825951056	2.78	3.4	1.96	2.8683087781989656	5.507041509335487	4.716269115116468	0	0	0	0	0	0	0	0	CASE	Adenocarcinoma	Non-Smoker	69.53	71.63	79.63	96.02	8-9 yrs preDx
OIM208	OIM208_S1	3.09	3.22	2.85	1.2541532467070526	1.3880875499068313	4.728840573386163	3.99	3.03	2.78	3.4	1.96	2.28	4.875611963074217	3.53	0	0	0	0	0	0	0	0	CASE	Non-small cell carcinoma	Smoker	61.59	65.59	66.54	11.39	9-12 mths preDx
OIM208	OIM208_S2	3.09	3.22	2.85	1.21	1.665743748994021	4.728840573386163	3.99	3.03	2.78	3.4	1.96	2.28	4.875611963074217	3.53	0	0	0	0	0	0	0	0	CASE	Non-small cell carcinoma	Smoker	61.59	64.9	66.54	19.67	1-2 years pre dx
OIM208	OIM208_S3	3.09	3.22	2.85	1.21	1.7803547670386854	4.728840573386163	3.99	3.03	2.78	3.4	1.96	2.28	4.875611963074217	3.53	0	0	0	0	0	0	0	0	CASE	Non-small cell carcinoma	Smoker	61.59	64.63	66.54	22.88	1-2 years pre dx
OIM208	OIM208_S4	3.09	3.22	2.85	1.2261216245006006	1.6888383933640667	4.728840573386163	3.99	3.03	2.78	3.4	1.96	2.28	4.875611963074217	3.53	0	0	0	0	0	0	0	0	CASE	Non-small cell carcinoma	Smoker	61.59	63.66	66.54	34.61	2-3 years pre dx
OIM208	OIM208_S5	3.282536994217686	3.22	2.85	1.21	1.5355917381693103	4.728840573386163	3.99	3.03	2.78	3.4	1.96	2.28	4.875611963074217	3.53	0	0	0	0	0	0	0	0	CASE	Non-small cell carcinoma	Smoker	61.59	62.66	66.54	46.57	3-4 years pre dx
OIM208	OIM208_S6	3.09	3.22	2.85	1.225783115741268	2.1008561353037503	4.728840573386163	3.99	3.03	2.78	3.4	1.96	2.28	4.875611963074217	3.53	0	0	0	0	0	0	0	0	CASE	Non-small cell carcinoma	Smoker	61.59	61.55	66.54	59.85	4-5 years pre dx
OIM209	OIM209_S1	5.8192551884877926	3.22	3.700320627197705	2.416572179935496	3.538070443194396	5.257971417053751	5.947232865421469	4.168637423121712	2.78	3.4	1.96	3.1981929830645734	4.875611963074217	3.9583630111660577	1	0	0	0	0	0	0	1	CASE	Non-small cell carcinoma	NA	67.84	74.54	76.23	20.36	1-2 years pre dx
OIM209	OIM209_S2	6.128425403	3.22	3.362547560123552	2.6767903629023713	3.7529991933436007	5.379575502	6.091362786878907	4.464670748714039	2.78	3.4	2.2188830917541287	4.0706604397509105	4.875611963074217	4.3884922996554945	1	0	0	0	0	0	0	1	CASE	Non-small cell carcinoma	NA	67.84	74.27	76.23	23.51	1-2 years pre dx
OIM209	OIM209_S3	5.470656118231783	3.22	3.3053888798522415	2.3245180625962854	3.281424340929158	5.174267578693939	5.572990098603906	4.446417498658788	2.78	3.4	1.96	3.4692979746033314	4.875611963074217	3.843772998815637	1	0	0	0	0	0	0	1	CASE	Non-small cell carcinoma	NA	67.84	73.56	76.23	32.08	2-3 years pre dx
OIM209	OIM209_S4	5.692850510379673	3.22	3.1337552920154543	2.567541707050597	3.9231109	5.110767264455868	5.914127671970437	4.329209919067921	2.78	3.4	1.96	4.081670612751492	4.875611963074217	4.114987456209247	0	0	0	0	0	0	0	0	CASE	Non-small cell carcinoma	NA	67.84	73.2	76.23	36.39	3-4 years pre dx
OIM209	OIM209_S5	5.223354586836245	3.22	3.1976570497768186	2.3129660605508455	3.3837054795812906	5.043774972255937	5.538657100441814	4.161967185851518	2.78	3.4	1.96	3.6305744217210316	4.875611963074217	3.8208178767177445	0	0	0	0	0	0	0	0	CASE	Non-small cell carcinoma	NA	67.84	71.88	76.23	52.29	4-5 years pre dx
OIM209	OIM209_S6	5.665321790113739	3.22	3.7735120790093823	2.7173069683429247	3.9699769099579356	5.610441052939926	6.193019430669963	4.0938231008259205	2.78	3.4	2.236381508741725	3.953480851653566	4.875611963074217	4.153958967362894	0	0	0	0	0	0	0	0	CASE	Non-small cell carcinoma	NA	67.84	71.15	76.23	61	5-6 yrs preDx
OIM209	OIM209_S7	5.685529030109772	3.22	3.6047604037859102	2.3818440474120464	3.470798585600199	5.3869157913566745	5.640472624	4.5605403617559785	2.78	3.4	1.96	3.2991722587068324	4.875611963074217	4.0364839509920865	1	0	0	0	0	0	0	1	CASE	Non-small cell carcinoma	NA	67.84	69.02	76.23	86.52	7-8 yrs preDx
OIM209	OIM209_S8	6.045156211269625	3.22	3.586428683183808	2.6255460012493037	3.8184678056214785	5.668412098937981	6.368922464	4.349098656	2.78	3.4	1.96	3.442616315609345	4.875611963074217	4.416361493517792	1	0	0	0	0	0	0	1	CASE	Non-small cell carcinoma	NA	67.84	67.82	76.23	101.01	8-9 yrs preDx
OIM20	OIM20_S1	3.396651798777938	3.22	3.4555863991493183	1.2726706046803549	2.6083581229556216	4.728840573386163	4.633154787224522	3.03	2.78	3.4	1.96	2.6181048948245484	4.875611963074217	3.53	0	0	0	0	0	0	0	0	CASE	Adenocarcinoma	Smoker	67.34	74.31	74.79	5.77	3-6 mths preDx
OIM20	OIM20_S2	3.2277121161903675	3.22	3.311096058755796	1.288375279435328	2.466422717698213	4.728840573386163	4.753802880402145	3.03	2.78	3.4	1.96	2.583195293426857	4.875611963074217	3.53	0	0	0	0	0	0	0	0	CASE	Adenocarcinoma	Smoker	67.34	73.34	74.79	17.43	1-2 years pre dx
OIM20	OIM20_S3	3.334290601802246	3.22	3.5499347882528127	1.507223087856173	2.6261854868191588	4.728840573386163	4.704658707	3.03	2.78	3.4524531618663232	1.96	2.660723167287311	4.875611963074217	3.53	0	0	0	0	0	0	0	0	CASE	Adenocarcinoma	Smoker	67.34	72.36	74.79	29.22	2-3 years pre dx
OIM20	OIM20_S4	3.411694723718792	3.22	4.243581507992072	1.21	2.5243278814158674	4.728840573386163	4.718870345	3.03	2.78	4.164574551306428	1.96	2.428484922179713	4.875611963074217	3.53	0	0	0	0	0	0	0	0	CASE	Adenocarcinoma	Smoker	67.34	71.38	74.79	40.95	3-4 years pre dx
OIM20	OIM20_S5	3.409969357713327	3.22	2.934411152654329	1.2302324771046935	2.254792402116205	4.728840573386163	4.248343434906566	3.03	2.78	3.4	1.96	2.28	4.875611963074217	3.53	0	0	0	0	0	0	0	0	CASE	Adenocarcinoma	Smoker	67.34	69.81	74.79	59.78	4-5 years pre dx
OIM20	OIM20_S6	3.6536504733314983	3.22	3.5671284542277526	1.660689863835626	2.771094060680054	4.728840573386163	5.0127136926337155	3.03	2.78	3.4	1.96	3.189784193345024	4.875611963074217	4.076424961896966	0	0	0	0	0	0	0	0	CASE	Adenocarcinoma	Smoker	67.34	68.95	74.79	70.16	5-6 yrs preDx
OIM20	OIM20_S7	3.7690006518185575	3.22	3.251799734463109	1.4697962838361758	2.719773995766217	4.728840573386163	4.585236391141633	3.03	2.78	3.4	1.96	2.4160698741962436	4.875611963074217	3.53	0	0	0	0	0	0	0	0	CASE	Adenocarcinoma	Smoker	67.34	68.47	74.79	75.91	6-7 yrs preDx
OIM210	OIM210_S1	3.8287456097979016	3.22	2.9698338428034177	1.929008971511535	2.3986340998440463	4.728840573386163	5.123533101204959	3.03	2.78	3.4	1.96	2.395350668059252	4.875611963074217	3.6982404765668475	0	0	0	0	0	0	0	0	CASE	Carcinoma NOS	Smoker	69.88	76.23	77.78	18.64	1-2 years pre dx
OIM210	OIM210_S2	3.6470384739256696	3.22	2.85	1.726245364504915	2.2517386917308264	4.728840573386163	4.424915887825447	3.03	2.78	3.4	1.96	2.28	4.875611963074217	3.53	0	0	0	0	0	0	0	0	CASE	Carcinoma NOS	Smoker	69.88	75.48	77.78	27.62	2-3 years pre dx
OIM210	OIM210_S3	4.1444466922155705	3.22	3.018700378483757	2.1534495521515593	2.628481078902826	4.728840573386163	4.908208325524748	3.1488435869042912	2.78	3.4	1.96	2.7281521594029527	4.875611963074217	3.5351420732834793	0	0	0	0	0	0	0	0	CASE	Carcinoma NOS	Smoker	69.88	75.1	77.78	32.21	2-3 years pre dx
OIM210	OIM210_S4	3.7990876065388863	3.22	3.0838214033510845	1.9043229905596804	2.3450125359787957	4.728840573386163	4.792820185445808	3.03	2.78	3.4	1.96	2.2993592782438874	4.875611963074217	3.53	0	0	0	0	0	0	0	0	CASE	Carcinoma NOS	Smoker	69.88	73.95	77.78	45.95	3-4 years pre dx
OIM210	OIM210_S5	3.8142927741780204	3.22	2.9958264218465445	1.811847447547435	2.4650736424945596	4.728840573386163	4.948816126204466	3.03	2.78	3.4	1.96	2.4968416830498965	4.875611963074217	3.53	0	0	0	0	0	0	0	0	CASE	Carcinoma NOS	Smoker	69.88	72.88	77.78	58.83	4-5 years pre dx
OIM210	OIM210_S6	3.9243793340265407	3.22	3.0207805209210647	1.925361232	2.6190222870264304	4.728840573386163	4.766544979821082	3.03	2.78	3.4	1.96	2.550637313024902	4.875611963074217	3.53	0	0	0	0	0	0	0	0	CASE	Carcinoma NOS	Smoker	69.88	72.04	77.78	68.95	5-6 yrs preDx
OIM210	OIM210_S7	3.978948130688877	3.22	3.349652992282458	1.9166820555283688	2.595300710731803	4.728840573386163	5.194237016401853	3.03	2.78	3.4	1.96	2.362958332724845	4.875611963074217	3.53	0	0	0	0	0	0	0	0	CASE	Carcinoma NOS	Smoker	69.88	71	77.78	81.43	6-7 yrs preDx
OIM210	OIM210_S8	4.2523526551498225	3.22	3.3162985772757168	2.2636890819381046	2.930421034928533	4.728840573386163	5.382327775480944	3.1648170984059276	2.78	3.4	2.093362389551463	3.0181678515154733	4.875611963074217	3.900950609827679	0	0	0	0	0	0	0	0	CASE	Carcinoma NOS	Smoker	69.88	69.85	77.78	95.2	7-8 yrs preDx
OIM222	OIM222_S1	3.555856133	3.22	2.85	1.5670293669769546	2.386897414496477	4.728840573386163	4.404654279490212	3.03	2.78	3.4	1.96	2.765140815068883	4.875611963074217	3.53	0	0	0	0	0	0	0	0	CASE	Adenocarcinoma	Smoker	57.19	64.6	64.72	1.39	0-3 mths preDx
OIM222	OIM222_S2	3.1593718529977624	3.22	2.85	1.21	1.9515570250003056	4.728840573386163	4.579504650852338	3.03	2.78	3.4	1.96	2.299392028571967	4.875611963074217	3.53	0	0	0	0	0	0	0	0	CASE	Adenocarcinoma	Smoker	57.19	64.32	64.72	4.78	3-6 mths preDx
OIM222	OIM222_S3	3.143654457312129	3.22	2.85	1.21	1.901280162228987	4.728840573386163	4.325737080916995	3.03	2.78	3.4	1.96	2.28	4.875611963074217	3.53	0	0	0	0	0	0	0	0	CASE	Adenocarcinoma	Smoker	57.19	64.05	64.72	8.07	6-9 mths preDx
OIM222	OIM222_S4	3.1233973083516235	3.22	2.85	1.21	2.0832097791142705	4.728840573386163	4.404791254402485	3.03	2.78	3.4	1.96	2.5186203616410525	4.875611963074217	3.53	0	0	0	0	0	0	0	0	CASE	Adenocarcinoma	Smoker	57.19	63.74	64.72	11.78	9-12 mths preDx
OIM222	OIM222_S5	3.09	3.22	2.85	1.21	1.8506893161999431	4.728840573386163	4.044648447930483	3.03	2.78	3.4	1.96	2.28	4.875611963074217	3.53	0	0	0	0	0	0	0	0	CASE	Adenocarcinoma	Smoker	57.19	63.38	64.72	16.05	1-2 years pre dx
OIM222	OIM222_S6	3.09	3.22	2.85	1.21	1.9368998108039395	4.728840573386163	4.176239492748819	3.03	2.78	3.4	1.96	2.28	4.875611963074217	3.53	0	0	0	0	0	0	0	0	CASE	Adenocarcinoma	Smoker	57.19	61.34	64.72	40.52	3-4 years pre dx
OIM222	OIM222_S7	3.109306689770642	3.22	2.85	1.21	1.8641671286163937	4.728840573386163	3.99	3.03	2.78	3.4	1.96	2.28	4.875611963074217	3.53	0	0	0	0	0	0	0	0	CASE	Adenocarcinoma	Smoker	57.19	59.38	64.72	64.11	5-6 yrs preDx
OIM222	OIM222_S8	3.09	3.22	2.85	1.3615806457147184	2.056983410381154	4.728840573386163	4.449619653358669	3.03	2.78	3.4	1.96	2.605561018085093	4.875611963074217	3.53	0	0	0	0	0	0	0	0	CASE	Adenocarcinoma	Smoker	57.19	57.15	64.72	90.83	7-8 yrs preDx
OIM229	OIM229_S1	3.273294827446923	3.22	2.85	2.043880883	2.444215455954481	4.728840573386163	4.408969862313211	3.03	2.78	3.4	1.9672465561389625	2.28	4.875611963074217	3.53	0	0	0	0	0	0	0	0	CASE	Squamous cell carcinoma	Smoker	65.37	71.67	73.3	19.59	1-2 years pre dx
OIM229	OIM229_S2	3.2278460861540017	3.22	2.85	2.0648411380912792	2.4312806443596946	4.728840573386163	4.441405853001586	3.03	2.78	3.4	1.96	2.3337498417692117	4.875611963074217	3.53	0	0	0	0	0	0	0	0	CASE	Squamous cell carcinoma	Smoker	65.37	71.42	73.3	22.59	1-2 years pre dx
OIM229	OIM229_S3	3.09	3.22	2.85	1.915300020666805	2.287917268	4.728840573386163	3.99	3.03	2.78	3.4	1.96	2.28	4.875611963074217	3.53	0	0	0	0	0	0	0	0	CASE	Squamous cell carcinoma	Smoker	65.37	70.45	73.3	34.25	2-3 years pre dx
OIM229	OIM229_S4	3.09	3.22	2.85	2.293675862949473	2.3610230941389605	4.728840573386163	5.001927959099744	3.03	2.78	3.4	2.475448932727301	2.8645038815741213	4.875611963074217	3.629507070829642	0	0	0	0	0	0	0	0	CASE	Squamous cell carcinoma	Smoker	65.37	69.41	73.3	46.67	3-4 years pre dx
OIM229	OIM229_S5	3.1455031533773807	3.22	2.85	2.3677879013649106	2.1210539566933098	4.728840573386163	4.478590407381266	3.03	2.78	3.4	2.034427898856994	2.28	4.875611963074217	3.53	0	0	0	0	0	0	0	0	CASE	Squamous cell carcinoma	Smoker	65.37	68.39	73.3	58.93	4-5 years pre dx
OIM229	OIM229_S6	3.09	3.22	2.85	2.6958551482735564	2.0378937146643437	4.728840573386163	4.184166772068145	3.03	2.78	3.4	2.2436674052349916	2.28	4.875611963074217	3.53	0	0	0	0	0	0	0	0	CASE	Squamous cell carcinoma	Smoker	65.37	67.8	73.3	66.02	5-6 yrs preDx
OIM229	OIM229_S7	3.09	3.22	2.85	2.6695722157078112	1.9122731618485544	4.728840573386163	3.99	3.03	2.78	3.4	2.6480421825190428	2.28	4.875611963074217	3.53	0	0	0	0	0	0	0	0	CASE	Squamous cell carcinoma	Smoker	65.37	66.65	73.3	79.82	6-7 yrs preDx
OIM229	OIM229_S8	3.1171196861468693	3.22	2.85	3.106182369208729	2.4271713926046252	4.728840573386163	4.5614995140305945	3.03	2.78	3.4	2.787331878941135	2.492799884414466	4.875611963074217	3.53	0	0	0	1	0	0	0	1	CASE	Squamous cell carcinoma	Smoker	65.37	65.35	73.3	95.46	7-8 yrs preDx
OIM232	OIM232_S1	3.09	3.9303468819492196	2.85	1.2966608020451293	1.9884635743506105	4.728840573386163	4.580884781405339	3.03	3.2588225927263426	3.4	1.96	2.28	4.875611963074217	4.004344201	0	0	0	0	0	0	0	0	CASE	Neuroendocrine carcinoma	Non-Smoker	72.58	81.5	82.77	15.16	1-2 years pre dx
OIM232	OIM232_S2	3.319705437540367	3.3386667407394626	2.85	1.2907979394955273	2.242448347093322	4.728840573386163	4.079846980823415	3.03	2.78	3.4	1.96	2.3542788359722566	4.875611963074217	3.53	0	0	0	0	0	0	0	0	CASE	Neuroendocrine carcinoma	Non-Smoker	72.58	80.69	82.77	24.98	2-3 years pre dx
OIM232	OIM232_S3	3.09	3.317826195	2.85	1.21	1.9142089565647704	4.728840573386163	4.019390945	3.03	2.78	3.4	1.96	2.415461735010375	4.875611963074217	3.53	0	0	0	0	0	0	0	0	CASE	Neuroendocrine carcinoma	Non-Smoker	72.58	79.59	82.77	38.16	3-4 years pre dx
OIM232	OIM232_S4	3.09	3.257329455433192	2.85	1.21	1.8848481971873885	4.728840573386163	4.094118895372246	3.03	2.78	3.4	1.96	2.28	4.875611963074217	3.53	0	0	0	0	0	0	0	0	CASE	Neuroendocrine carcinoma	Non-Smoker	72.58	78.65	82.77	49.43	4-5 years pre dx
OIM232	OIM232_S5	3.09	3.309514633605202	2.85	1.21	2.0922261932227344	4.728840573386163	4.083332791	3.03	2.78	3.4	1.96	2.3951909440321852	4.875611963074217	3.53	0	0	0	0	0	0	0	0	CASE	Neuroendocrine carcinoma	Non-Smoker	72.58	77.58	82.77	62.21	5-6 yrs preDx
OIM232	OIM232_S6	3.09	3.22	2.85	1.21	1.9095036298306787	4.728840573386163	4.066839461	3.03	2.78	3.4	1.96	2.636676274766307	4.875611963074217	3.53	0	0	0	0	0	0	0	0	CASE	Neuroendocrine carcinoma	Non-Smoker	72.58	76.66	82.77	73.25	6-7 yrs preDx
OIM232	OIM232_S7	3.09	3.22	2.85	1.21	1.8635348014552426	4.728840573386163	3.99	3.03	2.78	3.4	1.96	2.28	4.875611963074217	3.53	0	0	0	0	0	0	0	0	CASE	Neuroendocrine carcinoma	Non-Smoker	72.58	75.59	82.77	86.16	7-8 yrs preDx
OIM232	OIM232_S8	3.143652969161116	3.22	2.85	1.21	2.188460953686942	4.728840573386163	3.99	3.03	2.78	3.4	1.96	2.4057867574169167	4.875611963074217	3.53	0	0	0	0	0	0	0	0	CASE	Neuroendocrine carcinoma	Non-Smoker	72.58	74.75	82.77	96.24	8-9 yrs preDx
OIM236	OIM236_S1	3.09	3.22	2.85	1.2624601105031075	3.008492821352974	4.728840573386163	3.99	3.03	2.78	3.4	1.96	3.521153030279762	4.875611963074217	3.53	0	0	0	0	0	0	0	0	CASE	NA	Smoker	68.04	75.15	76.07	11.02	9-12 mths preDx
OIM236	OIM236_S2	3.09	3.22	2.85	1.21	3.071617580390819	4.728840573386163	3.99	3.03	2.78	3.4	1.96	3.300227775	4.875611963074217	3.53	0	0	0	0	0	0	0	0	CASE	NA	Smoker	68.04	74.53	76.07	18.45	1-2 years pre dx
OIM236	OIM236_S3	3.09	3.22	2.85	1.21	3.230550332567398	4.728840573386163	3.99	3.03	2.78	3.4	1.96	3.190164371614957	4.875611963074217	3.53	0	0	0	0	0	0	0	0	CASE	NA	Smoker	68.04	73.71	76.07	28.31	2-3 years pre dx
OIM236	OIM236_S4	3.09	3.22	2.85	1.21	3.2296021903759615	4.728840573386163	4.228285667670224	3.03	2.78	3.4	1.96	3.563762230172591	4.875611963074217	3.53	0	0	0	0	0	0	0	0	CASE	NA	Smoker	68.04	72.37	76.07	44.47	3-4 years pre dx
OIM236	OIM236_S5	3.09	3.22	2.85	1.21	2.7674826076022327	4.728840573386163	3.99	3.03	2.78	3.4	1.96	2.787795333221662	4.875611963074217	3.53	0	0	0	0	0	0	0	0	CASE	NA	Smoker	68.04	71.05	76.07	60.24	5-6 yrs preDx
OIM236	OIM236_S6	3.485380204698978	3.22	2.85	1.21	2.8376479823738414	4.728840573386163	3.99	3.03	2.78	3.4	1.96	3.3121361189917398	4.875611963074217	3.53	0	0	0	0	0	0	0	0	CASE	NA	Smoker	68.04	70.05	76.07	72.26	6-7 yrs preDx
OIM236	OIM236_S7	3.09	3.22	2.85	1.21	2.6106363607921885	4.728840573386163	4.245564757033205	3.03	2.78	3.4	1.96	3.221464728765576	4.875611963074217	3.53	0	0	0	0	0	0	0	0	CASE	NA	Smoker	68.04	69.06	76.07	84.16	7-8 yrs preDx
OIM236	OIM236_S8	3.09	3.22	2.85	1.21	2.314494419527738	4.728840573386163	4.5536357833383425	3.03	2.78	3.4	1.96	3.025634427873179	4.875611963074217	3.53	0	0	0	0	0	0	0	0	CASE	NA	Smoker	68.04	67.98	76.07	97.07	8-9 yrs preDx
OIM240	OIM240_S1	4.675224021104247	3.264731938323928	3.514756582	2.568501404227587	3.525515043445063	5.838880940793246	5.324039762875041	3.8131848973920563	2.78	3.4572274785057715	2.659610677900498	3.1710843140746565	5.160699923	3.53	0	0	0	0	0	0	0	0	CASE	Adenocarcinoma	Smoker	63.83	69.9	71.82	23.08	1-2 years pre dx
OIM240	OIM240_S2	5.232373578829091	3.22	3.665678764	2.8028064673071644	3.677183059993068	5.572296943481156	5.397291839295734	4.315530554095554	2.78	3.4	2.447160504863633	4.1444531555833954	4.875611963074217	3.53	0	0	0	0	0	0	0	0	CASE	Adenocarcinoma	Smoker	63.83	69.33	71.82	29.94	2-3 years pre dx
OIM240	OIM240_S3	4.550763046337173	3.4164847957342035	3.5936378156009994	2.6240409513398544	3.4781176616327945	6.243082137336472	5.662427503041423	3.2807965196442157	2.78	3.421317893586231	2.699149094787468	3.3900672610623213	5.316946130367568	3.53	0	0	0	0	0	1	0	1	CASE	Adenocarcinoma	Smoker	63.83	67.96	71.82	46.31	3-4 years pre dx
OIM240	OIM240_S4	4.709771599879679	3.22	4.093373541511152	2.2689167589485866	3.5642529501894247	5.849903114	5.8653990528646345	3.785391721571917	2.78	3.814018631896962	1.96	3.675466804803194	4.875611963074217	3.821618893317342	0	0	0	0	0	0	0	0	CASE	Adenocarcinoma	Smoker	63.83	67.12	71.82	56.39	4-5 years pre dx
OIM240	OIM240_S5	4.897811642632219	3.22	3.8148169379937578	2.7043620558074393	3.5656393246778877	6.1857497184029855	6.032708799	3.8799700719075374	2.78	3.4196559622996716	2.012483517754588	3.8837187752326807	4.973258710037731	4.350308574715376	0	0	0	0	0	0	0	0	CASE	Adenocarcinoma	Smoker	63.83	65.93	71.82	70.66	5-6 yrs preDx
OIM240	OIM240_S6	4.654059362014906	3.22	4.118067173434742	2.207686853075531	3.734975391247441	6.0834241444922394	6.076718893172529	3.469793265702696	2.78	3.958816998406691	1.96	3.3156047585289707	4.875611963074217	3.8048290558768096	0	0	0	0	0	0	0	0	CASE	Adenocarcinoma	Smoker	63.83	65.01	71.82	81.76	6-7 yrs preDx
OIM240	OIM240_S7	4.755345092190134	3.22	3.753876418519379	2.383830445	3.5937684530748335	5.572296943481156	5.517791938775176	3.6618422661849688	2.78	3.830187639850976	2.0810278693141564	3.396529187	4.875611963074217	3.9876863632541086	0	0	0	0	0	0	0	0	CASE	Adenocarcinoma	Smoker	63.83	64.65	71.82	86.06	7-8 yrs preDx
OIM240	OIM240_S8	5.140439462706065	3.22	3.8930072017462223	2.721012514038229	3.8765908668656137	5.784155722	6.065562853971771	3.7181762307552946	2.78	3.4	1.96	3.698789183290512	4.875611963074217	3.9652448491660026	0	0	0	0	0	0	0	0	CASE	Adenocarcinoma	Smoker	63.83	63.8	71.82	96.21	8-9 yrs preDx
OIM242	OIM242_S1	4.019822437744315	3.22	3.8898047850136077	1.6245293232043292	3.127577595	5.190081749250909	4.655444671991362	3.03	2.78	4.0044554382385265	1.96	3.5306239958149446	4.875611963074217	3.53	0	0	0	0	0	0	0	0	CASE	Small cell carcinoma	Smoker	54.6	62.61	63.75	13.71	1-2 years pre dx
OIM242	OIM242_S2	4.182103846926951	3.22	3.911387835	1.8563663358016538	3.3191800303885146	5.391465751634106	5.621899866402439	3.03	2.78	3.9992979883231996	1.96	3.7741507324149657	4.875611963074217	3.5513365578188347	0	0	0	0	0	0	0	0	CASE	Small cell carcinoma	Smoker	54.6	61.58	63.75	26.13	2-3 years pre dx
OIM242	OIM242_S3	4.553862320938644	3.22	3.582721784256126	2.0514922015697805	3.2536799330758592	4.940232419653719	5.223464826694011	3.5021492635149687	2.78	3.8001375127034045	1.96	4.088010863	4.875611963074217	3.8747290184587015	0	0	0	0	0	0	0	0	CASE	Small cell carcinoma	Smoker	54.6	60.64	63.75	37.4	3-4 years pre dx
OIM242	OIM242_S4	3.779998292637859	3.22	3.3758500698795597	1.5761097178678098	2.936416169060216	5.005913540520613	4.909703001170309	3.03	2.78	3.4	1.96	3.318436322646302	4.875611963074217	3.53	0	0	0	0	0	0	0	0	CASE	Small cell carcinoma	Smoker	54.6	59.6	63.75	49.82	4-5 years pre dx
OIM242	OIM242_S5	3.627385936206486	3.22	3.471145022943098	1.3681915792846921	2.9147707002986762	4.790956890985883	4.920830874428998	3.03	2.78	3.7196870310199674	1.96	3.2840614388901797	4.875611963074217	3.53	0	0	0	0	0	0	0	0	CASE	Small cell carcinoma	Smoker	54.6	58.61	63.75	61.74	5-6 yrs preDx
OIM242	OIM242_S6	3.597476394543564	3.245399798234974	3.1265208077519837	1.21	2.7921381591473557	4.728840573386163	4.352603604542851	3.03	2.78	3.4	1.96	2.989890949586436	4.875611963074217	3.53	0	0	0	0	0	0	0	0	CASE	Small cell carcinoma	Smoker	54.6	57.61	63.75	73.74	6-7 yrs preDx
OIM242	OIM242_S7	3.8400588884684583	3.22	3.587866694379782	1.4839681079414497	2.990522465129053	4.909747322368335	5.090509782321894	3.03	2.78	3.4665789849994546	1.96	3.658961771682436	4.875611963074217	3.53	0	0	0	0	0	0	0	0	CASE	Small cell carcinoma	Smoker	54.6	56.61	63.75	85.73	7-8 yrs preDx
OIM242	OIM242_S8	3.5619576905812926	3.22	3.310227142436725	1.5611103167698535	2.695786712662413	4.728840573386163	4.876260568070697	3.03	2.78	3.4	1.96	3.201200836726678	4.875611963074217	3.53	0	0	0	0	0	0	0	0	CASE	Small cell carcinoma	Smoker	54.6	55.6	63.75	97.83	8-9 yrs preDx
OIM244	OIM244_S1	3.09	3.22	2.85	1.2608894472348147	2.325018061	4.728840573386163	4.010049657566599	3.03	2.78	3.4	1.96	2.7341101088996984	4.875611963074217	3.53	0	0	0	0	0	0	0	0	CASE	Carcinoma NOS	Smoker	66.23	74.58	75.63	12.6	1-2 years pre dx
OIM244	OIM244_S2	3.1080268560927307	3.22	2.85	1.3314528862733463	2.349208762697693	4.728840573386163	4.0557779948688335	3.03	2.78	3.4	1.96	2.762283496358134	4.875611963074217	3.53	0	0	0	0	0	0	0	0	CASE	Carcinoma NOS	Smoker	66.23	74.24	75.63	16.68	1-2 years pre dx
OIM244	OIM244_S3	3.222419914185307	3.22	2.85	1.21	2.4014580548358935	4.728840573386163	3.99	3.03	2.78	3.4	1.96	2.796301853520995	4.875611963074217	3.53	0	0	0	0	0	0	0	0	CASE	Carcinoma NOS	Smoker	66.23	73.25	75.63	28.63	2-3 years pre dx
OIM244	OIM244_S4	3.252991362191474	3.22	2.85	1.21	2.565295168740403	4.728840573386163	3.99	3.03	2.78	3.4	1.96	2.8500337564356526	4.875611963074217	3.53	0	0	0	0	0	0	0	0	CASE	Carcinoma NOS	Smoker	66.23	72.27	75.63	40.39	3-4 years pre dx
OIM244	OIM244_S5	3.270339434	3.22	2.85	1.21	3.065001897107324	4.728840573386163	3.99	3.03	2.78	3.4	1.96	3.092698107570153	4.875611963074217	3.53	0	0	0	0	0	0	0	0	CASE	Carcinoma NOS	Smoker	66.23	71.31	75.63	51.86	4-5 years pre dx
OIM244	OIM244_S6	3.09	3.22	2.85	1.21	2.0257810398890217	4.728840573386163	3.99	3.03	2.78	3.4	1.96	2.28	4.875611963074217	3.53	0	0	0	0	0	0	0	0	CASE	Carcinoma NOS	Smoker	66.23	70.31	75.63	63.82	5-6 yrs preDx
OIM244	OIM244_S7	3.173869266376332	3.22	2.85	1.21	1.6839227724204346	4.728840573386163	4.530201708868503	3.03	2.78	3.4	1.96	2.28	4.875611963074217	3.53	0	0	0	0	0	0	0	0	CASE	Carcinoma NOS	Smoker	66.23	69.26	75.63	76.53	6-7 yrs preDx
OIM244	OIM244_S8	3.1243599794626595	3.22	2.85	1.21	1.5614111864751954	4.728840573386163	4.645121446201677	3.03	2.78	3.4	1.96	2.28	4.875611963074217	3.53	0	0	0	0	0	0	0	0	CASE	Carcinoma NOS	Smoker	66.23	67.26	75.63	100.42	8-9 yrs preDx
OIM24	OIM24_S1	5.8454997743422314	3.22	2.85	1.4352335338417472	3.758764065563735	4.728840573386163	4.556828130210831	5.470893274260677	2.78	3.4	1.96	3.3687928998833474	4.875611963074217	3.53	2	0	0	0	0	0	0	2	CASE	Squamous cell carcinoma	Smoker	62.79	67.06	67.21	1.79	0-3 mths preDx
OIM24	OIM24_S2	5.498068514	3.22	2.85	1.21	3.969121987066838	4.728840573386163	4.250922375781886	5.234838721663656	2.78	3.4	1.96	3.0961265388965247	4.875611963074217	3.53	1	0	0	0	0	0	0	1	CASE	Squamous cell carcinoma	Smoker	62.79	67	67.21	2.51	0-3 mths preDx
OIM24	OIM24_S3	5.161375437546381	3.22	2.85	1.7358747795865501	4.645357836270402	4.728840573386163	4.447331953858144	4.892960035024047	2.78	3.4	1.96	4.816842214399446	4.875611963074217	3.53	1	0	0	0	1	0	0	1	CASE	Squamous cell carcinoma	Smoker	62.79	65.84	67.21	16.44	1-2 years pre dx
OIM24	OIM24_S4	4.728708048212227	3.22	2.85	1.21	3.9573127647945583	4.728840573386163	3.9965858680617776	4.495079904	2.78	3.4	1.96	3.40705321	4.875611963074217	3.53	1	0	0	0	0	0	0	1	CASE	Squamous cell carcinoma	Smoker	62.79	65.23	67.21	23.8	1-2 years pre dx
OIM24	OIM24_S5	4.823876826586788	3.22	2.85	1.21	3.8707232026719836	4.728840573386163	4.244009106101662	4.530166377	2.78	3.4	1.96	2.3314456634719223	4.875611963074217	3.53	1	0	0	0	0	0	0	1	CASE	Squamous cell carcinoma	Smoker	62.79	64.57	67.21	31.72	2-3 years pre dx
OIM24	OIM24_S6	4.7591679673588745	3.22	2.85	1.2720254617515474	4.110696131356253	4.728840573386163	4.452359977568267	4.269112097444923	2.78	3.4	1.96	2.858175911503203	4.875611963074217	3.53	0	0	0	0	0	0	0	0	CASE	Squamous cell carcinoma	Smoker	62.79	64.23	67.21	35.76	2-3 years pre dx
OIM24	OIM24_S7	4.743337487025747	3.22	2.85	1.4645235924008742	4.275994372063889	4.728840573386163	4.625816024251079	4.265775560042144	2.78	3.4	1.96	3.3281706479657513	4.875611963074217	3.53	0	0	0	0	0	0	0	0	CASE	Squamous cell carcinoma	Smoker	62.79	63.55	67.21	43.91	3-4 years pre dx
OIM24	OIM24_S8	4.8189507831316485	3.22	2.85	1.21	3.6148870940440827	4.728840573386163	3.998735280769645	4.520548190017743	2.78	3.4	1.96	2.5138742269261938	4.875611963074217	3.53	1	0	0	0	0	0	0	1	CASE	Squamous cell carcinoma	Smoker	62.79	62.77	67.21	53.28	4-5 years pre dx
OIM256	OIM256_S1	3.206978460212876	3.5920252300370152	2.85	1.21	1.6269736091130613	4.728840573386163	5.195077048165074	3.03	2.78	3.4	1.96	2.28	4.875611963074217	3.53	0	0	0	0	0	0	0	0	CASE	Adenocarcinoma	Smoker	66.4	73.49	73.54	0.51	0-3 mths preDx
OIM256	OIM256_S2	3.252491322841709	3.382963860244983	2.85	1.21	1.9089668835199096	4.728840573386163	4.948545862932088	3.03	2.78	3.4	1.96	2.28	4.875611963074217	3.53	0	0	0	0	0	0	0	0	CASE	Adenocarcinoma	Smoker	66.4	72.57	73.54	11.55	9-12 mths preDx
OIM256	OIM256_S3	3.2128009771037607	3.22	2.85	1.21	1.5965159068981651	4.728840573386163	4.731712178774152	3.03	2.78	3.4	1.96	2.28	4.875611963074217	3.53	0	0	0	0	0	0	0	0	CASE	Adenocarcinoma	Smoker	66.4	71.54	73.54	23.97	1-2 years pre dx
OIM256	OIM256_S4	3.255701965466934	3.652994724540164	2.85	1.21	1.938448253375268	4.728840573386163	5.067249719573004	3.03	2.798729265709885	3.4	1.96	2.28	4.875611963074217	3.5930307573873317	0	0	0	0	0	0	0	0	CASE	Adenocarcinoma	Smoker	66.4	70.6	73.54	35.23	2-3 years pre dx
OIM256	OIM256_S5	3.240414660939199	3.622476966303987	2.85	1.21	1.831235531	4.728840573386163	5.2611848146670805	3.03	2.78	3.4	1.96	2.28	4.875611963074217	3.680351901901406	0	0	0	0	0	0	0	0	CASE	Adenocarcinoma	Smoker	66.4	68.54	73.54	59.91	4-5 years pre dx
OIM256	OIM256_S6	3.3811143684629257	3.8330746927233372	2.85	1.21	1.7168658639753889	4.728840573386163	4.385862935705991	3.0315270853840355	2.789746241083706	3.4	1.96	2.28	4.875611963074217	3.53	0	0	0	0	0	0	0	0	CASE	Adenocarcinoma	Smoker	66.4	67.57	73.54	71.64	5-6 yrs preDx
OIM256	OIM256_S7	3.2683757303070307	3.22	2.85	1.21	1.5424847352277453	4.728840573386163	4.180002878834485	3.03	2.78	3.4	1.96	2.28	4.875611963074217	3.53	0	0	0	0	0	0	0	0	CASE	Adenocarcinoma	Smoker	66.4	66.55	73.54	83.82	6-7 yrs preDx
OIM26	OIM26_S1	3.09	3.22	2.85	1.21	2.584994478334393	4.728840573386163	4.3024064899257874	3.03	2.78	3.4	1.96	2.5568985925697723	4.875611963074217	3.53	0	0	0	0	0	0	0	0	CASE	Adenocarcinoma	Non-Smoker	63.93	70.32	70.43	1.27	0-3 mths preDx
OIM26	OIM26_S2	3.09	3.22	2.85	1.21	2.6974228175372557	4.728840573386163	4.205443514976779	3.03	2.78	3.4	1.96	2.697740372860144	4.875611963074217	3.53	0	0	0	0	0	0	0	0	CASE	Adenocarcinoma	Non-Smoker	63.93	70.06	70.43	4.42	3-6 mths preDx
OIM26	OIM26_S3	3.09	3.22	2.85	1.21	2.356370432459235	4.728840573386163	3.99	3.03	2.78	3.4	1.96	2.28	4.875611963074217	3.53	0	0	0	0	0	0	0	0	CASE	Adenocarcinoma	Non-Smoker	63.93	69.02	70.43	16.83	1-2 years pre dx
OIM26	OIM26_S4	3.09	3.22	2.85	1.21	2.861193152781377	4.728840573386163	4.166717008213113	3.03	2.78	3.4	1.96	2.8015830550286784	4.875611963074217	3.53	0	0	0	0	0	0	0	0	CASE	Adenocarcinoma	Non-Smoker	63.93	68.06	70.43	28.33	2-3 years pre dx
OIM26	OIM26_S5	3.09	3.22	2.85	1.211912584043764	3.029796895945311	4.728840573386163	4.200316610338972	3.03	2.78	3.4	1.96	2.7428520780852503	4.875611963074217	3.53	0	0	0	0	0	0	0	0	CASE	Adenocarcinoma	Non-Smoker	63.93	67.28	70.43	37.76	3-4 years pre dx
OIM26	OIM26_S6	3.09	3.22	2.85	1.21	2.8341252017481007	4.728840573386163	3.99	3.03	2.78	3.4	1.96	2.8077361058749606	4.875611963074217	3.53	0	0	0	0	0	0	0	0	CASE	Adenocarcinoma	Non-Smoker	63.93	65.95	70.43	53.7	4-5 years pre dx
OIM26	OIM26_S7	3.09	3.22	2.85	1.21	2.691324401	4.728840573386163	3.99	3.03	2.78	3.4	1.96	2.28	4.875611963074217	3.53	0	0	0	0	0	0	0	0	CASE	Adenocarcinoma	Non-Smoker	63.93	64.95	70.43	65.66	5-6 yrs preDx
OIM26	OIM26_S8	3.09	3.22	2.85	1.21	2.1709744959251007	4.728840573386163	4.131458446779671	3.03	2.78	3.4	1.96	2.507948104623848	4.875611963074217	3.53	0	0	0	0	0	0	0	0	CASE	Adenocarcinoma	Non-Smoker	63.93	63.85	70.43	78.93	6-7 yrs preDx
OIM27	OIM27_S1	3.09	4.346549856514507	2.85	1.21	1.8798818843486447	4.728840573386163	3.99	3.03	3.6121246983843784	3.4	1.96	2.28	4.875611963074217	3.53	0	0	0	0	0	0	0	0	CASE	Non-small cell carcinoma	NA	51.34	54.77	55.32	6.55	6-9 mths preDx
OIM27	OIM27_S2	3.332337434720448	3.4848366896597947	2.85	1.3264845897763113	1.9198025063124642	4.728840573386163	4.357650208	3.03	2.78	3.4	1.96	2.28	4.875611963074217	3.650069756997107	0	0	0	0	0	0	0	0	CASE	Non-small cell carcinoma	NA	51.34	53.34	55.32	23.8	1-2 years pre dx
OIM27	OIM27_S3	3.349798073963036	3.22	2.85	1.21	1.7027388577002571	4.728840573386163	3.99	3.03	2.78	3.4	1.96	2.28	4.875611963074217	3.53	0	0	0	0	0	0	0	0	CASE	Non-small cell carcinoma	NA	51.34	52.39	55.32	35.11	2-3 years pre dx
OIM27	OIM27_S4	3.09	3.22	2.85	1.21	1.614958362158443	4.728840573386163	4.243445181919335	3.03	2.78	3.4	1.96	2.28	4.875611963074217	3.53	0	0	0	0	0	0	0	0	CASE	Non-small cell carcinoma	NA	51.34	51.31	55.32	48.05	4-5 years pre dx
OIM29	OIM29_S1	3.09	3.22	2.85	1.21	2.440625456747668	4.728840573386163	4.464912151882939	3.03	2.78	3.4	1.96	2.5658985346784666	4.875611963074217	3.53	0	0	0	0	0	0	0	0	CASE	Squamous cell carcinoma	NA	68.25	71.34	72.1	9.05	9-12 mths preDx
OIM29	OIM29_S2	3.09	3.22	2.85	1.21	2.1086901206643005	4.728840573386163	4.1448451876997465	3.03	2.78	3.4	1.96	2.28	4.875611963074217	3.53	0	0	0	0	0	0	0	0	CASE	Squamous cell carcinoma	NA	68.25	70.3	72.1	21.6	1-2 years pre dx
OIM29	OIM29_S3	3.09	3.22	2.85	1.21	2.377453669488357	4.728840573386163	4.036315107536521	3.03	2.78	3.4	1.96	2.3742059224917567	4.875611963074217	3.53	0	0	0	0	0	0	0	0	CASE	Squamous cell carcinoma	NA	68.25	69.35	72.1	32.97	2-3 years pre dx
OIM29	OIM29_S4	3.09	3.22	2.85	1.21	2.501839992796942	4.728840573386163	3.99	3.03	2.78	3.4	1.96	2.4396420680368527	4.875611963074217	3.53	0	0	0	0	0	0	0	0	CASE	Squamous cell carcinoma	NA	68.25	68.61	72.1	41.84	3-4 years pre dx
OIM29	OIM29_S5	3.09	3.22	2.85	1.21	2.635654333010835	4.728840573386163	3.99	3.03	2.78	3.4	1.96	2.8077267904947485	4.875611963074217	3.53	0	0	0	0	0	0	0	0	CASE	Squamous cell carcinoma	NA	68.25	68.03	72.1	48.84	4-5 years pre dx
OIM32	OIM32_S1	4.779253901431045	3.22	3.0031052939878933	1.21	2.4399667152040836	4.728840573386163	4.574426561380776	3.864988441	2.78	3.4	1.96	2.3121722624338092	4.875611963074217	4.357058715275879	0	0	0	0	0	0	0	0	CASE	Small cell carcinoma	NA	56.18	61.18	62.21	12.4	1-2 years pre dx
OIM32	OIM32_S2	4.790400571549685	3.22	2.85	1.21	2.0020306947551076	5.654528679624978	4.689272904223434	3.6748580930820522	2.78	3.4	1.96	2.28	5.054891959435428	4.579312064728445	0	0	0	0	0	0	0	0	CASE	Small cell carcinoma	NA	56.18	60.2	62.21	24.13	2-3 years pre dx
OIM32	OIM32_S3	5.409738779302554	3.22	3.010792380144295	1.2819725171330858	1.8309231254178484	4.728840573386163	5.406438033005859	4.041868483	2.78	3.4	1.96	2.28	4.875611963074217	4.901994659884882	0	0	0	0	0	0	0	0	CASE	Small cell carcinoma	NA	56.18	59.24	62.21	35.7	2-3 years pre dx
OIM32	OIM32_S4	5.434893826221002	3.22	2.85	1.247399227699888	2.0375113781014105	4.728840573386163	4.474504676677877	4.174891267454335	2.78	3.4	1.96	2.28	4.875611963074217	4.690586023125412	0	0	0	0	0	0	0	0	CASE	Small cell carcinoma	NA	56.18	58.28	62.21	47.2	3-4 years pre dx
OIM32	OIM32_S5	4.6784130204708525	3.22	2.9847897787476754	1.21	1.8841596553660707	4.728840573386163	4.706916336124203	4.005687633106984	2.78	3.4	1.96	2.28	4.875611963074217	4.805849184107874	0	0	0	0	0	0	0	0	CASE	Small cell carcinoma	NA	56.18	57.87	62.21	52.18	4-5 years pre dx
OIM32	OIM32_S6	4.792440774782475	3.22	2.85	1.21	2.056045010208885	4.728840573386163	4.317576465469623	3.7754734281889872	2.78	3.4	1.96	2.28	4.875611963074217	4.939720489551188	0	0	0	0	0	0	0	0	CASE	Small cell carcinoma	NA	56.18	57.15	62.21	60.77	5-6 yrs preDx
OIM32	OIM32_S7	4.916635861843932	3.22	2.85	1.21	1.8487035561315044	4.728840573386163	6.104852492854731	3.6447693511439545	2.78	3.4	1.96	2.28	4.875611963074217	5.762503465715472	0	0	0	0	0	0	0	0	CASE	Small cell carcinoma	NA	56.18	56.14	62.21	72.91	6-7 yrs preDx
OIM33	OIM33_S1	3.402882785822313	3.22	2.85	1.7902348194331872	3.175419724239482	4.728840573386163	4.645219934896073	3.03	2.78	3.4	1.96	3.8455581252924738	4.875611963074217	3.5948516233554324	0	0	0	0	0	0	0	0	CASE	Adenocarcinoma	Non-Smoker	52.18	60.95	61.07	1.4	0-3 mths preDx
OIM33	OIM33_S2	3.212089375	3.22	2.85	1.3041929065261713	2.774318068914346	4.728840573386163	3.99	3.03	2.78	3.4	1.96	2.876047475644703	4.875611963074217	3.53	0	0	0	0	0	0	0	0	CASE	Adenocarcinoma	Non-Smoker	52.18	60.63	61.07	5.21	3-6 mths preDx
OIM33	OIM33_S3	3.107160217920858	3.22	2.85	1.4302850268560932	2.8476220629480244	4.728840573386163	4.2831648332562855	3.03	2.78	3.4	1.96	2.9154621322017924	4.875611963074217	3.53	0	0	0	0	0	0	0	0	CASE	Adenocarcinoma	Non-Smoker	52.18	60.4	61.07	7.96	6-9 mths preDx
OIM33	OIM33_S4	3.2769370542720124	3.22	2.85	1.5314165635688337	3.0840534183308494	4.728840573386163	4.298964250578959	3.03	2.78	3.4	1.96	3.396175049207266	4.875611963074217	3.53	0	0	0	0	0	0	0	0	CASE	Adenocarcinoma	Non-Smoker	52.18	59.21	61.07	22.29	1-2 years pre dx
OIM33	OIM33_S5	3.228528905102358	3.22	2.85	1.4522169073906348	3.073712755481005	4.728840573386163	4.187711181910287	3.03	2.78	3.4	1.96	3.124674394186803	4.875611963074217	3.53	0	0	0	0	0	0	0	0	CASE	Adenocarcinoma	Non-Smoker	52.18	58.29	61.07	33.33	2-3 years pre dx
OIM33	OIM33_S6	3.2708916398881587	3.22	2.85	1.2420260978786763	3.3037255095329177	4.728840573386163	4.331684678431283	3.03	2.78	3.4	1.96	3.1413839250191176	4.875611963074217	3.53	0	0	0	0	0	0	0	0	CASE	Adenocarcinoma	Non-Smoker	52.18	56.62	61.07	53.3	4-5 years pre dx
OIM33	OIM33_S7	3.4575319520028684	3.22	3.0289566756736033	1.6671128678658633	3.1852009934545396	4.728840573386163	4.578627733255957	3.03	2.78	3.4	1.96	3.7811133058765494	4.875611963074217	3.53	0	0	0	0	0	0	0	0	CASE	Adenocarcinoma	Non-Smoker	52.18	55.05	61.07	72.13	6-7 yrs preDx
OIM33	OIM33_S8	3.266971509397377	3.22	2.85	1.5495883597653084	2.7797280514578753	4.728840573386163	4.406771265924724	3.03	2.78	3.4	1.96	3.4394934481894177	4.875611963074217	3.53	0	0	0	0	0	0	0	0	CASE	Adenocarcinoma	Non-Smoker	52.18	52.16	61.07	106.89	8-9 yrs preDx
OIM35	OIM35_S1	3.09	3.22	2.85	1.21	2.3201340654620313	4.728840573386163	3.99	3.03	2.78	3.4	1.96	2.28	4.875611963074217	3.53	0	0	0	0	0	0	0	0	CASE	Adenocarcinoma	Non-Smoker	69.57	76.18	77.3	13.36	1-2 years pre dx
OIM35	OIM35_S2	3.09	3.22	2.85	1.21	1.9208220690753586	4.728840573386163	3.99	3.03	2.78	3.4	1.96	2.28	4.875611963074217	3.53	0	0	0	0	0	0	0	0	CASE	Adenocarcinoma	Non-Smoker	69.57	74.93	77.3	28.37	2-3 years pre dx
OIM35	OIM35_S3	3.2021791114897424	3.22	2.85	1.21	2.521705925632803	4.728840573386163	4.362626550781503	3.03	2.78	3.4	1.96	2.28	4.875611963074217	3.53	0	0	0	0	0	0	0	0	CASE	Adenocarcinoma	Non-Smoker	69.57	74.65	77.3	31.78	2-3 years pre dx
OIM35	OIM35_S4	3.1669369092137347	3.22	2.85	1.21	2.1850350872511703	4.728840573386163	3.99	3.03	2.78	3.4	1.96	2.28	4.875611963074217	3.53	0	0	0	0	0	0	0	0	CASE	Adenocarcinoma	Non-Smoker	69.57	73.63	77.3	44.04	3-4 years pre dx
OIM35	OIM35_S5	3.09	3.22	2.85	1.21	1.9003915870843957	4.728840573386163	3.99	3.03	2.78	3.4	1.96	2.28	4.875611963074217	3.53	0	0	0	0	0	0	0	0	CASE	Adenocarcinoma	Non-Smoker	69.57	72.58	77.3	56.59	4-5 years pre dx
OIM37	OIM37_S1	3.7281183477405135	3.22	2.85	1.3014239258184095	2.7580152984375044	4.728840573386163	4.514802728890259	3.201956262499155	2.78	3.4	1.96	3.0283825340000803	4.875611963074217	3.53	0	0	0	0	0	0	0	0	CASE	Non-small cell carcinoma	Non-Smoker	63.24	67.26	67.67	4.91	3-6 mths preDx
OIM37	OIM37_S2	3.807108456792182	3.22	2.85	1.21	2.642190136560124	4.728840573386163	4.514583489045968	3.261072903194259	2.78	3.4	1.96	2.859431624714463	4.875611963074217	3.53	0	0	0	0	0	0	0	0	CASE	Non-small cell carcinoma	Non-Smoker	63.24	66.3	67.67	16.38	1-2 years pre dx
OIM37	OIM37_S3	3.726024821569381	3.22	2.85	1.21	2.590312942	4.728840573386163	4.522123016798855	3.3480611908111255	2.78	3.4	1.96	2.7955742472164546	4.875611963074217	3.53	0	0	0	0	0	0	0	0	CASE	Non-small cell carcinoma	Non-Smoker	63.24	65.28	67.67	28.63	2-3 years pre dx
OIM37	OIM37_S4	4.027971574083921	3.22	2.85	1.21	2.838508321012718	4.728840573386163	4.460372718325129	3.4375902715098596	2.78	3.4	1.96	3.0543170485183575	4.875611963074217	3.53	0	0	0	0	0	0	0	0	CASE	Non-small cell carcinoma	Non-Smoker	63.24	64.29	67.67	40.56	3-4 years pre dx
OIM37	OIM37_S5	4.034787268580007	3.22	2.85	1.21	2.607719412178112	4.728840573386163	4.4630871885775925	3.6199353047421563	2.78	3.4	1.96	2.7867827373445104	4.875611963074217	3.53	0	0	0	0	0	0	0	0	CASE	Non-small cell carcinoma	Non-Smoker	63.24	63.2	67.67	53.61	4-5 years pre dx
OIM38	OIM38_S1	6.504931117550634	3.22	3.077399400559756	1.692055136	3.2740212775129462	4.728840573386163	4.818336695856529	6.079648774257563	2.78	3.4	1.96	3.477681845485626	4.875611963074217	3.53	2	0	0	0	0	0	0	2	CASE	Squamous cell carcinoma	Smoker	69.65	76	76.31	3.83	3-6 mths preDx
OIM38	OIM38_S2	6.200666395613321	3.22	2.85	1.866710218536974	3.2458937776876207	4.728840573386163	4.6946893807691685	5.466288573768767	2.78	3.4	1.96	3.5697660832422438	4.875611963074217	3.53	2	0	0	0	0	0	0	2	CASE	Squamous cell carcinoma	Smoker	69.65	75.19	76.31	13.49	1-2 years pre dx
OIM38	OIM38_S3	5.960895731465167	3.22	2.85	1.6152462785172503	2.9464982320750694	4.728840573386163	3.99	5.104906587584014	2.78	3.4	1.96	2.9455077339688973	4.875611963074217	3.53	1	0	0	0	0	0	0	1	CASE	Squamous cell carcinoma	Smoker	69.65	74.73	76.31	19	1-2 years pre dx
OIM38	OIM38_S4	6.606902786659141	3.22	2.85	2.086383947551817	3.324520937	4.728840573386163	4.686889480256985	5.740832946940291	2.78	3.4	1.96	3.512602873523993	4.875611963074217	3.53	2	0	0	0	0	0	0	2	CASE	Squamous cell carcinoma	Smoker	69.65	73.72	76.31	31.2	2-3 years pre dx
OIM38	OIM38_S5	6.405299763	3.22	3.219412751	2.7288741680452615	3.9719418092885928	4.728840573386163	4.962360966417506	5.664382246471887	2.78	3.4	2.448441278931834	4.073853664174863	4.875611963074217	3.600575780922685	2	0	0	0	0	0	0	2	CASE	Squamous cell carcinoma	Smoker	69.65	72.78	76.31	42.46	3-4 years pre dx
OIM38	OIM38_S6	5.690074676756544	3.22	2.922625507724929	2.2810719721741872	3.448308761356302	4.728840573386163	4.610858773128312	5.061840945651132	2.78	3.4	2.192327961960399	3.6296012399208655	4.875611963074217	3.53	1	0	0	0	0	0	0	1	CASE	Squamous cell carcinoma	Smoker	69.65	71.72	76.31	55.11	4-5 years pre dx
OIM38	OIM38_S7	5.738573965982597	3.22	2.9801427803381166	2.2776855457692564	3.4791350872561537	4.728840573386163	4.745336814056033	5.131068635432675	2.78	3.4	2.245682099571945	3.868664654684024	4.875611963074217	3.5423836119957324	1	0	0	0	0	0	0	1	CASE	Squamous cell carcinoma	Smoker	69.65	70.72	76.31	67.13	5-6 yrs preDx
OIM38	OIM38_S8	5.387707599072798	3.22	2.904031557481227	2.364218601914504	3.7997833810656263	4.728840573386163	4.682021356917845	4.594580617993189	2.78	3.4	2.1231927330229547	4.0618783610219324	4.875611963074217	3.53	1	0	0	0	0	0	0	1	CASE	Squamous cell carcinoma	Smoker	69.65	70.03	76.31	75.41	6-7 yrs preDx
OIM39	OIM39_S1	3.1597682083204854	3.22	3.7603354590290277	1.21	2.5811090705822357	5.860885626918406	4.324005631	3.03	2.78	3.454763710112376	1.96	2.632346771124057	4.875611963074217	3.53	0	0	0	0	0	0	0	0	CASE	Adenocarcinoma	Smoker	59.29	63.23	63.35	1.37	0-3 mths preDx
OIM39	OIM39_S2	3.1422110001407892	3.22	3.578684827930797	1.21	2.3524649456123403	5.637022462006201	3.99	3.03	2.78	3.4	1.96	2.28	4.875611963074217	3.53	0	0	0	0	0	0	0	0	CASE	Adenocarcinoma	Smoker	59.29	63.04	63.35	3.66	3-6 mths preDx
OIM39	OIM39_S3	3.316230685583148	3.22	3.853954641601675	1.21	2.781183360687736	5.612950855994777	4.205445490913465	3.03	2.78	3.6007325576579596	1.96	2.8833052303912616	5.047993876623983	3.53	0	0	0	0	0	0	0	0	CASE	Adenocarcinoma	Smoker	59.29	62.83	63.35	6.22	6-9 mths preDx
OIM39	OIM39_S4	3.09	3.22	3.6476898087303162	1.21	2.8054871043576717	5.878669878484368	4.430316103211663	3.03	2.78	3.4	1.96	3.2217995584668406	4.986469925340776	3.53	0	0	0	0	0	0	0	0	CASE	Adenocarcinoma	Smoker	59.29	62.66	63.35	8.23	6-9 mths preDx
OIM39	OIM39_S5	3.1795997042171615	3.22	3.578742188180403	1.21	2.641810874765447	5.393243493182821	3.99	3.03	2.78	3.4	1.96	2.326802361782213	4.875611963074217	3.53	0	0	0	0	0	0	0	0	CASE	Adenocarcinoma	Smoker	59.29	62.41	63.35	11.21	9-12 mths preDx
OIM39	OIM39_S6	3.09	3.22	3.066601435706371	1.21	2.326477972	5.847767608222806	3.99	3.03	2.78	3.4	1.96	2.28	4.875611963074217	3.53	0	0	0	0	0	0	0	0	CASE	Adenocarcinoma	Smoker	59.29	61.35	63.35	23.94	1-2 years pre dx
OIM39	OIM39_S7	3.09	3.22	3.0676543381121597	1.21	2.3150402225626716	5.174267578693939	3.99	3.03	2.78	3.4	1.96	2.28	4.875611963074217	3.53	0	0	0	0	0	0	0	0	CASE	Adenocarcinoma	Smoker	59.29	60.31	63.35	36.48	3-4 years pre dx
OIM39	OIM39_S8	3.1727220333060986	3.22	3.5736697130467405	1.21	2.541001034	5.791701907315353	4.2184695041474205	3.03	2.78	3.4	1.96	2.7469950066895388	4.902078694915358	3.53	0	0	0	0	0	0	0	0	CASE	Adenocarcinoma	Smoker	59.29	59.26	63.35	49	4-5 years pre dx
OIM41	OIM41_S1	3.7341787708886414	3.22	3.600032586	2.1680205049453423	3.649975985701768	5.910560836893301	4.843135476958243	3.03	2.78	3.4	2.1024232598633246	4.005054648992497	5.4913921641080155	3.726321153443064	0	0	0	0	0	0	0	0	CASE	Adenocarcinoma	Non-Smoker	68.85	75.84	76.65	9.68	9-12 mths preDx
OIM41	OIM41_S2	3.6848741333598065	3.22	3.3098107445703473	2.3929012164730397	3.824300969479707	5.712379919893452	4.462011191	3.03	2.78	3.4	1.96	3.9683407499405066	4.875611963074217	3.53	0	0	0	0	0	0	0	0	CASE	Adenocarcinoma	Non-Smoker	68.85	75.25	76.65	16.8	1-2 years pre dx
OIM41	OIM41_S3	3.367782975	3.22	3.0710326228037133	1.8387927538756312	3.404917910177028	5.625105042093536	4.6462695929184115	3.03	2.78	3.4	1.96	3.763399963921535	5.126895945104733	3.53	0	0	0	0	0	0	0	0	CASE	Adenocarcinoma	Non-Smoker	68.85	74.4	76.65	26.92	2-3 years pre dx
OIM41	OIM41_S4	3.3998466933904186	3.22	3.097114228965726	1.6355902501305561	3.2269781161696853	6.338387174594467	4.593598257207508	3.03	2.78	3.4	1.96	3.487861029899566	5.560691498898492	3.53	0	0	0	0	0	1	0	1	CASE	Adenocarcinoma	Non-Smoker	68.85	73.39	76.65	39.08	3-4 years pre dx
OIM41	OIM41_S5	3.4857637104904735	3.22	3.7337848991412557	1.8437193534844696	3.4422502580237593	5.851873025306835	4.936947157669778	3.03	2.78	3.6555757211609397	1.96	3.8709085698855814	5.467956242054624	3.565643905284254	0	0	0	0	0	0	0	0	CASE	Adenocarcinoma	Non-Smoker	68.85	71.93	76.65	56.59	4-5 years pre dx
OIM41	OIM41_S6	3.6514478778900723	3.22	3.345359692746115	2.0873128716312577	3.7232425112004024	5.715135988663376	4.655285767012208	3.03	2.78	3.434572703489982	1.96	3.8253005288680884	4.875611963074217	3.53	0	0	0	0	0	0	0	0	CASE	Adenocarcinoma	Non-Smoker	68.85	70.94	76.65	68.52	5-6 yrs preDx
OIM41	OIM41_S7	3.681183381185943	3.22	3.2635181600427963	2.0900725450603206	3.8769085336763065	6.193251354752296	4.926754906524662	3.03	2.78	3.4	1.96	3.8517938480559124	5.456158796251025	3.53	0	0	0	0	0	1	0	1	CASE	Adenocarcinoma	Non-Smoker	68.85	69.88	76.65	81.17	6-7 yrs preDx
OIM41	OIM41_S8	3.4108394941882625	3.22	3.507077460660236	2.1622503752471802	3.9091079083581133	6.066028439570633	4.740641384476836	3.03	2.78	3.430350518754839	1.96	3.9312371401335895	4.875611963074217	3.53	0	0	0	0	0	0	0	0	CASE	Adenocarcinoma	Non-Smoker	68.85	68.83	76.65	93.85	7-8 yrs preDx
OIM43	OIM43_S1	3.4315980767483576	3.22	2.85	1.21	2.521088459482908	4.728840573386163	4.483460730766032	3.03	2.78	3.4	1.96	2.593740127421664	4.875611963074217	3.53	0	0	0	0	0	0	0	0	CASE	Small cell carcinoma	Smoker	72.02	77.71	77.84	1.6	0-3 mths preDx
OIM43	OIM43_S2	3.5040969376728994	3.22	3.1158852053897483	1.3919250331963806	2.6270855519536056	4.728840573386163	4.687120623417981	3.03	2.78	3.4	1.96	2.9178368553403073	4.875611963074217	3.53	0	0	0	0	0	0	0	0	CASE	Small cell carcinoma	Smoker	72.02	76.68	77.84	14.01	1-2 years pre dx
OIM43	OIM43_S3	3.445105976499265	3.22	2.958134402705051	1.3391226584332803	2.710534591526912	4.728840573386163	4.666529966779673	3.03	2.78	3.4	1.96	2.865023492869648	4.875611963074217	3.53	0	0	0	0	0	0	0	0	CASE	Small cell carcinoma	Smoker	72.02	74.39	77.84	41.38	3-4 years pre dx
OIM43	OIM43_S4	3.9710260557435624	3.22	3.437603580388874	1.8968188462924094	2.889800231882399	4.728840573386163	5.051898556212754	3.1721786344794625	2.78	3.4	1.96	3.4306555975690145	4.875611963074217	3.53	0	0	0	0	0	0	0	0	CASE	Small cell carcinoma	Smoker	72.02	72.01	77.84	69.99	5-6 yrs preDx
OIM44	OIM44_S1	3.992021333826162	3.22	2.85	1.2379019533427913	2.401428360016973	4.728840573386163	4.698738963382992	3.03	2.78	3.4	1.96	2.3843878396849485	4.875611963074217	3.53	0	0	0	0	0	0	0	0	CASE	Small cell carcinoma	Smoker	59.91	66.94	67.7	9.02	9-12 mths preDx
OIM44	OIM44_S2	3.6184712975545876	3.22	2.85	1.21	2.2006307600396666	4.728840573386163	4.394793489434995	3.03	2.78	3.4	1.96	2.28	4.875611963074217	3.53	0	0	0	0	0	0	0	0	CASE	Small cell carcinoma	Smoker	59.91	66.02	67.7	20.06	1-2 years pre dx
OIM44	OIM44_S3	4.1305944457124175	3.22	3.007852415	1.4553325727289874	2.469493605961148	4.728840573386163	4.882894929261421	3.03	2.78	3.4	1.96	2.28	4.875611963074217	3.6047163684546852	0	0	0	0	0	0	0	0	CASE	Small cell carcinoma	Smoker	59.91	64.93	67.7	33.13	2-3 years pre dx
OIM44	OIM44_S4	3.686296801336103	3.22	2.85	1.21	1.7138308751452995	4.728840573386163	4.0049608160257035	3.03	2.78	3.4	1.96	2.28	4.875611963074217	3.53	0	0	0	0	0	0	0	0	CASE	Small cell carcinoma	Smoker	59.91	63.99	67.7	44.43	3-4 years pre dx
OIM44	OIM44_S5	4.049838861206007	3.22	2.914496271810137	1.21	2.4372047753101147	4.728840573386163	4.789522699745786	3.03	2.78	3.4	1.96	2.7587421465948667	4.875611963074217	3.53	0	0	0	0	0	0	0	0	CASE	Small cell carcinoma	Smoker	59.91	62.97	67.7	56.66	4-5 years pre dx
OIM44	OIM44_S6	3.0996177437659607	3.22	2.85	1.21	2.159334413951538	4.728840573386163	3.99	3.03	2.78	3.4	1.96	2.28	4.875611963074217	3.53	0	0	0	0	0	0	0	0	CASE	Small cell carcinoma	Smoker	59.91	62.02	67.7	68.12	5-6 yrs preDx
OIM44	OIM44_S7	4.2740557832993336	3.22	3.259023365	1.2222834472507258	2.673833752	4.728840573386163	4.722247442	3.091084690170058	2.78	3.4	1.96	2.498708470203036	4.875611963074217	3.53	0	0	0	0	0	0	0	0	CASE	Small cell carcinoma	Smoker	59.91	60.93	67.7	81.2	6-7 yrs preDx
OIM44	OIM44_S8	4.0927192693523615	3.22	2.8908976938417563	1.21	2.4163755577997956	4.728840573386163	4.723871610610253	3.03	2.78	3.4	1.96	2.28	4.875611963074217	3.53	0	0	0	0	0	0	0	0	CASE	Small cell carcinoma	Smoker	59.91	59.9	67.7	93.59	7-8 yrs preDx
OIM45	OIM45_S1	3.7048085742992347	3.22	3.352821695047016	1.445612654887584	3.7384621892562047	4.728840573386163	5.466192180066381	3.03	2.78	3.4	1.96	3.713520277939888	4.875611963074217	3.9754066433674664	0	0	0	0	0	0	0	0	CASE	Adenocarcinoma	NA	59.62	64.65	66.08	17.06	1-2 years pre dx
OIM45	OIM45_S2	3.9800735557363067	3.22	2.9344730814005935	1.782107702	3.9827572753444125	4.818024894437411	5.5390875683145655	3.03	2.78	3.4	1.96	3.7842777439378077	4.875611963074217	3.8446484661361158	0	0	0	0	0	0	0	0	CASE	Adenocarcinoma	NA	59.62	63.83	66.08	26.92	2-3 years pre dx
OIM45	OIM45_S3	4.0415972567449465	3.22	3.0732220504446026	1.7235136082690758	3.2697950317344846	4.728840573386163	5.696472738165288	3.62903447	2.78	3.4	1.96	3.4645009754264295	4.875611963074217	4.286326896296774	0	0	0	0	0	0	0	0	CASE	Adenocarcinoma	NA	59.62	62.32	66.08	45.09	3-4 years pre dx
OIM45	OIM45_S4	4.254786305744369	3.22	2.85	1.594874490958204	3.2440182307378724	4.760614521639291	5.852727689546975	3.299683331949273	2.78	3.4	1.96	3.656613333761534	4.875611963074217	4.778454557186851	0	0	0	0	0	0	0	0	CASE	Adenocarcinoma	NA	59.62	61.9	66.08	50.12	4-5 years pre dx
OIM45	OIM45_S5	4.210104492226808	3.22	3.1187250676267126	1.7618773917286472	3.152838864599187	4.778778173142523	5.758421814086645	3.1860745697192714	2.78	3.4	1.96	3.396007657080486	4.875611963074217	4.586470387096091	0	0	0	0	0	0	0	0	CASE	Adenocarcinoma	NA	59.62	60.67	66.08	64.9	5-6 yrs preDx
OIM45	OIM45_S6	4.375319617544766	3.22	3.159763543042965	1.9611441770414002	3.226839387255803	4.857398058612191	5.920366001306308	3.2234837778422167	2.78	3.4	1.96	3.3137952964799213	4.875611963074217	4.804087465711781	0	0	0	0	0	0	0	0	CASE	Adenocarcinoma	NA	59.62	59.6	66.08	77.75	6-7 yrs preDx
OIM47	OIM47_S1	3.9925726797719157	3.22	2.855498730247435	1.732318419495502	3.2787982230398303	4.728840573386163	4.465750369941701	3.6367964740068834	2.78	3.4	1.96	3.389321004237404	4.875611963074217	3.53	0	0	0	0	0	0	0	0	CASE	Adenocarcinoma	Non-Smoker	67.13	74.51	74.66	1.88	0-3 mths preDx
OIM47	OIM47_S2	3.9656758263282472	3.22	2.85	1.4165312772609113	3.221992340740785	4.728840573386163	4.177360397	3.4828394171770873	2.78	3.4	1.96	3.0812545107747953	4.875611963074217	3.53	0	0	0	0	0	0	0	0	CASE	Adenocarcinoma	Non-Smoker	67.13	74.38	74.66	3.43	3-6 mths preDx
OIM47	OIM47_S3	3.8988396557633638	3.22	2.85	1.666873879236259	3.0730051508093736	4.728840573386163	4.440655361999373	3.472692072771691	2.78	3.4	1.96	3.8118587759927864	4.875611963074217	3.53	0	0	0	0	0	0	0	0	CASE	Adenocarcinoma	Non-Smoker	67.13	74.12	74.66	6.49	6-9 mths preDx
OIM47	OIM47_S4	3.823704078001751	3.22	2.85	1.7082283768840825	3.036856537631506	4.728840573386163	4.175752491557345	3.414351055	2.78	3.4	1.96	3.347044748	4.875611963074217	3.53	0	0	0	0	0	0	0	0	CASE	Adenocarcinoma	Non-Smoker	67.13	73.63	74.66	12.46	1-2 years pre dx
OIM47	OIM47_S5	3.8818113399445173	3.22	2.85	1.5696444959815559	3.0767720729097143	4.728840573386163	4.270044298	3.6847715465589164	2.78	3.4	1.96	3.344178048304676	4.875611963074217	3.53	0	0	0	0	0	0	0	0	CASE	Adenocarcinoma	Non-Smoker	67.13	73.15	74.66	18.15	1-2 years pre dx
OIM47	OIM47_S6	3.7696862652925485	3.22	2.855009281181463	1.306378561814648	3.195111060036126	4.728840573386163	4.382979330551124	3.4051895478723178	2.78	3.4	1.96	3.0934698633728237	4.875611963074217	3.53	0	0	0	0	0	0	0	0	CASE	Adenocarcinoma	Non-Smoker	67.13	71.28	74.66	40.66	3-4 years pre dx
OIM47	OIM47_S7	4.057560291369223	3.22	2.85	1.5501131172042026	2.925030484906247	4.728840573386163	3.99	3.1163170465381826	2.78	3.4	1.96	2.8694445410449454	4.875611963074217	3.53	0	0	0	0	0	0	0	0	CASE	Adenocarcinoma	Non-Smoker	67.13	69.2	74.66	65.59	5-6 yrs preDx
OIM47	OIM47_S8	4.2109584141154945	3.22	2.85	2.1323200169391585	3.498055538984405	4.728840573386163	4.4509832323189595	3.7360191550760744	2.78	3.4	1.9894510856958465	3.9606282041608187	4.875611963074217	3.53	0	0	0	0	0	0	0	0	CASE	Adenocarcinoma	Non-Smoker	67.13	67.11	74.66	90.62	7-8 yrs preDx
OIM48	OIM48_S1	3.3639626681206134	4.0658576372623525	2.85	1.306755847074583	2.362271593600551	4.728840573386163	4.372723684802749	3.03	3.279258708075175	3.4	1.96	2.9036520249901896	4.875611963074217	3.53	0	0	0	0	0	0	0	0	CASE	Adenocarcinoma	Smoker	58.59	62.88	63.5	7.44	6-9 mths preDx
OIM48	OIM48_S2	3.2880430946973553	4.036410079476281	2.85	1.21	2.378040777136104	4.728840573386163	4.153619768932101	3.03	3.339713497385719	3.4	1.96	2.4429028299730184	4.875611963074217	3.53	0	0	0	0	0	0	0	0	CASE	Adenocarcinoma	Smoker	58.59	62.56	63.5	11.28	9-12 mths preDx
OIM48	OIM48_S3	3.544750658400715	4.105537154179551	2.85	1.4108487710294118	2.443357541234757	4.728840573386163	4.322490665827157	3.03	3.2513592621081995	3.4	1.96	2.970246363253522	4.875611963074217	3.53	0	0	0	0	0	0	0	0	CASE	Adenocarcinoma	Smoker	58.59	61.78	63.5	20.55	1-2 years pre dx
OIM48	OIM48_S4	3.455138612890891	3.943306784280065	2.8949653217758833	1.21	2.2947806731508025	4.728840573386163	4.283565459678767	3.03	3.2598133443387707	3.4	1.96	2.28	4.875611963074217	3.53	0	0	0	0	0	0	0	0	CASE	Adenocarcinoma	Smoker	58.59	60.87	63.5	31.52	2-3 years pre dx
OIM48	OIM48_S5	3.6471289031194174	4.067244247843786	2.85	1.5639155221582037	2.418451671682038	4.728840573386163	4.508233310801532	3.03	3.312493911527387	3.4	1.96	2.9671926503264663	4.875611963074217	3.53	0	0	0	0	0	0	0	0	CASE	Adenocarcinoma	Smoker	58.59	59.58	63.5	46.94	3-4 years pre dx
OIM48	OIM48_S6	3.637078618552816	4.420511161021869	2.8716593903012235	1.21	2.2692648481397533	4.728840573386163	3.99	3.03	3.591242621085547	3.4	1.96	2.534705501722309	4.875611963074217	3.53	0	0	0	0	0	0	0	0	CASE	Adenocarcinoma	Smoker	58.59	58.56	63.5	59.18	4-5 years pre dx
OIM49	OIM49_S1	3.797929987648048	3.22	3.127585461710634	2.0217184755598643	3.1362120652895684	4.886772255191264	3.99	3.03	2.78	3.4	1.96	3.0505733715394383	4.875611963074217	3.53	0	0	0	0	0	0	0	0	CASE	Adenocarcinoma	Non-Smoker	72.1	78.1	78.74	7.77	6-9 mths preDx
OIM49	OIM49_S2	3.7914967010193332	3.22	3.4305290079060082	2.0220600794146053	3.3401602529021917	4.920480313244418	4.600208632404905	3.03	2.78	3.4	1.96	3.261259429071086	4.875611963074217	3.53	0	0	0	0	0	0	0	0	CASE	Adenocarcinoma	Non-Smoker	72.1	77.1	78.74	19.73	1-2 years pre dx
OIM49	OIM49_S3	3.8022216452177995	3.22	3.2123886932976085	2.271446673444936	3.150792192687264	4.835016170835656	4.627509379378445	3.03	2.78	3.4	2.345214182962125	3.807024758969397	4.875611963074217	3.53	0	0	0	0	0	0	0	0	CASE	Adenocarcinoma	Non-Smoker	72.1	76.1	78.74	31.75	2-3 years pre dx
OIM49	OIM49_S4	3.5977662863647035	3.22	2.85	2.145146817523705	3.096675889719709	5.033313459360241	4.513399149097956	3.03	2.78	3.4	1.96	3.282850956144407	4.875611963074217	3.53	0	0	0	0	0	0	0	0	CASE	Adenocarcinoma	Non-Smoker	72.1	75.1	78.74	43.71	3-4 years pre dx
OIM49	OIM49_S5	3.7245613991575293	3.22	3.036868788450853	2.2283928569945326	3.2663476261946593	4.840907905077886	4.8881969932835885	3.03	2.78	3.4	1.9874938255428196	3.6054265261102456	4.875611963074217	3.53	0	0	0	0	0	0	0	0	CASE	Adenocarcinoma	Non-Smoker	72.1	74.22	78.74	54.29	4-5 years pre dx
OIM49	OIM49_S6	4.242684156021592	3.22	3.324041469436663	2.4268681313834826	3.426177081144182	4.979795502971587	5.034494344269234	3.4547363325086247	2.78	3.4	2.1974710829510977	3.819409287489921	4.875611963074217	3.7133235238139966	0	0	0	0	0	0	0	0	CASE	Adenocarcinoma	Non-Smoker	72.1	73.1	78.74	67.76	5-6 yrs preDx
OIM49	OIM49_S7	4.037616823456471	3.22	2.8972740755167816	2.4160327438749443	3.3787211762198806	4.970918029108007	4.902805848442591	3.309742602139152	2.78	3.4	2.149192097833301	3.8219541699363386	4.875611963074217	3.558010198723598	0	0	0	0	0	0	0	0	CASE	Adenocarcinoma	Non-Smoker	72.1	71.94	78.74	81.63	6-7 yrs preDx
OIM51	OIM51_S1	4.042694872005952	3.22	2.85	1.21	3.478457737036818	4.728840573386163	4.302434213579674	3.03	2.78	3.4	1.96	3.7742405310400082	4.875611963074217	3.53	0	0	0	0	0	0	0	0	CASE	Adenocarcinoma	Smoker	57.87	61.93	62.39	5.47	3-6 mths preDx
OIM51	OIM51_S2	3.5726394700318975	3.22	2.85	1.21	3.3758630542377683	4.728840573386163	3.99	3.03	2.78	3.4	1.96	3.6886723923661506	4.875611963074217	3.53	0	0	0	0	0	0	0	0	CASE	Adenocarcinoma	Smoker	57.87	60.87	62.39	18.19	1-2 years pre dx
OIM51	OIM51_S3	3.9064927561691056	3.22	2.85	1.21	3.590129975788842	4.728840573386163	4.025811356548768	3.03	2.78	3.4	1.96	3.8691028486943013	4.875611963074217	3.53	0	0	0	0	0	0	0	0	CASE	Adenocarcinoma	Smoker	57.87	60.01	62.39	28.5	2-3 years pre dx
OIM51	OIM51_S4	3.2806498515615123	3.22	2.85	1.21	3.4489683865434384	4.728840573386163	3.99	3.03	2.78	3.4	1.96	3.721897915223553	4.875611963074217	3.53	0	0	0	0	0	0	0	0	CASE	Adenocarcinoma	Smoker	57.87	58.88	62.39	42.07	3-4 years pre dx
OIM51	OIM51_S5	3.139895549925355	3.22	2.85	1.21	3.4341059440964514	4.728840573386163	3.99	3.03	2.78	3.4	1.96	3.470265944496984	4.875611963074217	3.53	0	0	0	0	0	0	0	0	CASE	Adenocarcinoma	Smoker	57.87	57.82	62.39	54.75	4-5 years pre dx
OIM52	OIM52_S1	3.3471375452246384	3.22	3.4607590307912215	1.21	1.9989245068670667	4.728840573386163	4.580381041415165	3.03	2.78	3.4	1.96	2.28	4.875611963074217	3.53	0	0	0	0	0	0	0	0	CASE	Non-small cell carcinoma	Smoker	68.22	71.62	72.3	8.23	6-9 mths preDx
OIM52	OIM52_S2	3.3400882525426026	3.22	3.5933779898824376	1.21	1.7561748670872457	4.728840573386163	4.196272319423447	3.03	2.78	3.425300745794928	1.96	2.28	4.875611963074217	3.53	0	0	0	0	0	0	0	0	CASE	Non-small cell carcinoma	Smoker	68.22	70.56	72.3	20.88	1-2 years pre dx
OIM52	OIM52_S3	3.496245613797711	3.22	3.3878409999104644	1.21	1.8617468762408982	4.728840573386163	3.99	3.03	2.78	3.696052939255045	1.96	2.28	4.875611963074217	3.53	0	0	0	0	0	0	0	0	CASE	Non-small cell carcinoma	Smoker	68.22	69.25	72.3	36.58	3-4 years pre dx
OIM52	OIM52_S4	3.204417454871963	3.22	3.3667353978943844	1.21	1.5204358926794739	4.728840573386163	4.232441133692002	3.03	2.78	3.4	1.96	2.28	4.875611963074217	3.53	0	0	0	0	0	0	0	0	CASE	Non-small cell carcinoma	Smoker	68.22	68.2	72.3	49.24	4-5 years pre dx
OIM54	OIM54_S1	3.09	3.22	2.85	1.4125007101756415	3.063141038	4.728840573386163	4.636304265	3.03	2.78	3.4	1.96	3.2512914114217164	4.875611963074217	3.53	0	0	0	0	0	0	0	0	CASE	Adenocarcinoma	Smoker	66.9	76.89	77.02	1.63	0-3 mths preDx
OIM54	OIM54_S2	3.09	3.22	2.85	1.21	2.411116018823113	4.728840573386163	4.181422438630681	3.03	2.78	3.4	1.96	2.28	4.875611963074217	3.53	0	0	0	0	0	0	0	0	CASE	Adenocarcinoma	Smoker	66.9	76.03	77.02	11.91	9-12 mths preDx
OIM54	OIM54_S3	3.143250249074144	3.22	2.85	1.21	2.5880008691432628	4.728840573386163	4.9083443036639745	3.03	2.78	3.4	1.96	3.142109509704418	4.875611963074217	3.940315971	0	0	0	0	0	0	0	0	CASE	Adenocarcinoma	Smoker	66.9	75.06	77.02	23.48	1-2 years pre dx
OIM54	OIM54_S4	3.09	3.22	2.85	1.21	2.699845760163152	4.728840573386163	4.791547215	3.03	2.78	3.4	1.96	3.0286820774973844	4.875611963074217	3.7441783571226823	0	0	0	0	0	0	0	0	CASE	Adenocarcinoma	Smoker	66.9	74.17	77.02	34.25	2-3 years pre dx
OIM54	OIM54_S5	3.2202034677248035	3.22	2.85	1.21	2.7000546141888018	4.728840573386163	4.679977927335495	3.03	2.78	3.4	1.96	2.6102495104814816	4.875611963074217	3.53	0	0	0	0	0	0	0	0	CASE	Adenocarcinoma	Smoker	66.9	73.48	77.02	42.53	3-4 years pre dx
OIM54	OIM54_S6	3.09	3.22	2.85	1.21	2.367727435017509	4.728840573386163	4.552414303	3.03	2.78	3.4	1.96	2.476614881736521	4.875611963074217	3.53	0	0	0	0	0	0	0	0	CASE	Adenocarcinoma	Smoker	66.9	72.4	77.02	55.45	4-5 years pre dx
OIM54	OIM54_S7	3.3240528062325025	3.22	2.85	1.21	2.7421465801017373	4.728840573386163	5.107397810959565	3.03	2.78	3.4	1.96	2.9585724933978694	4.875611963074217	3.9986239320654695	0	0	0	0	0	0	0	0	CASE	Adenocarcinoma	Smoker	66.9	70.92	77.02	73.18	6-7 yrs preDx
OIM54	OIM54_S8	3.1239275447058015	3.22	2.85	1.21	2.3574624882434514	4.728840573386163	5.0943789348743636	3.03	2.78	3.4	1.96	2.6462680892103787	4.875611963074217	4.058169337160881	0	0	0	0	0	0	0	0	CASE	Adenocarcinoma	Smoker	66.9	69.01	77.02	96.15	8-9 yrs preDx
OIM5	OIM5_S1	4.898825004968436	3.22	4.676848892931622	1.7465624154030295	3.843880276993217	5.032597896331432	5.303752783031108	4.944133810302124	2.78	4.3854052771588705	1.96	3.7094510496048168	4.875611963074217	4.233860708225757	1	0	1	0	0	0	0	1	CASE	Neuroendocrine carcinoma	Smoker	61.14	67.26	67.63	4.36	3-6 mths preDx
OIM5	OIM5_S2	5.285016184634002	3.22	4.868357996937098	2.4345851100805844	4.200173788432766	5.189425479476691	5.4654641295131405	5.013382143310159	2.78	4.399750002383929	2.231894294	4.668759681766412	4.875611963074217	4.652073436155209	1	0	1	0	0	0	0	1	CASE	Neuroendocrine carcinoma	Smoker	61.14	67	67.63	7.51	6-9 mths preDx
OIM5	OIM5_S3	4.378347835275502	3.22	4.520247387531688	1.6112455327691475	3.1012998797325917	4.966461926060516	5.0943789348743636	4.071580144794597	2.78	4.367035575844234	1.96	3.249796316286054	4.875611963074217	4.251781473240045	0	0	1	0	0	0	0	1	CASE	Neuroendocrine carcinoma	Smoker	61.14	65.83	67.63	21.53	1-2 years pre dx
OIM5	OIM5_S4	4.435116387039944	3.22	4.3424721011804515	1.6596738409708636	2.9951371880387363	4.902038381600449	4.983889860191757	3.9951075951778487	2.78	4.230021221689299	1.96	3.092698107570153	4.875611963074217	4.005574991782887	0	0	1	0	0	0	0	1	CASE	Neuroendocrine carcinoma	Smoker	61.14	65.67	67.63	23.44	1-2 years pre dx
OIM5	OIM5_S5	4.271089748662345	3.22	4.849259855824879	1.6155035205321557	3.2702637940253125	4.8182959973118855	5.067654926977005	4.247994848299151	2.78	4.509788115281921	1.96	3.2249819738088545	4.875611963074217	4.001048536764644	0	0	1	0	0	0	0	1	CASE	Neuroendocrine carcinoma	Smoker	61.14	65.55	67.63	24.98	2-3 years pre dx
OIM5	OIM5_S6	4.037713143898559	3.22	4.383570848509086	1.8064516611573727	3.462801068	4.926074987629442	5.121010855193397	3.8455256398092827	2.78	4.301334223942419	1.96	3.5822881795022097	4.875611963074217	4.5270186162875925	0	0	1	0	0	0	0	1	CASE	Neuroendocrine carcinoma	Smoker	61.14	64.17	67.63	41.54	3-4 years pre dx
OIM5	OIM5_S7	4.1173589868926825	3.22	4.189594238945464	2.0479290104944576	3.507147265810933	4.737398695900987	5.093662732938939	3.69885208	2.78	3.8298899807066906	1.96	3.514209846480928	4.875611963074217	4.105610934073192	0	0	0	0	0	0	0	0	CASE	Neuroendocrine carcinoma	Smoker	61.14	63.17	67.63	53.5	4-5 years pre dx
OIM5	OIM5_S8	3.2250978776408994	3.22	4.273813825269981	1.5867913280990404	3.102016863297454	4.728840573386163	5.003297744	3.03	2.78	4.241410739827927	1.96	3.1105050627261486	4.875611963074217	4.321075189927036	0	0	1	0	0	0	0	1	CASE	Neuroendocrine carcinoma	Smoker	61.14	61.08	67.63	78.57	6-7 yrs preDx
OIM66	OIM66_S1	3.09	3.22	3.070068312345974	1.21	1.8691701476386333	4.728840573386163	3.99	3.03	2.78	3.4	1.96	2.418519763362214	4.875611963074217	3.53	0	0	0	0	0	0	0	0	CASE	Adenocarcinoma	Smoker	73.03	81.06	81.47	4.88	3-6 mths preDx
OIM66	OIM66_S2	3.252491322841709	3.22	3.3693871683393315	1.21	2.2662614024661045	4.728840573386163	4.2017838065980575	3.03	2.78	3.4	1.96	2.700888098994241	4.875611963074217	3.53	0	0	0	0	0	0	0	0	CASE	Adenocarcinoma	Smoker	73.03	80.14	81.47	15.95	1-2 years pre dx
OIM66	OIM66_S3	3.192179027362031	3.22	3.1417335258824473	1.21	2.1469423702350596	4.728840573386163	3.99	3.03	2.78	3.4	1.96	2.28	4.875611963074217	3.53	0	0	0	0	0	0	0	0	CASE	Adenocarcinoma	Smoker	73.03	79.52	81.47	23.35	1-2 years pre dx
OIM66	OIM66_S4	3.1356152149533574	3.22	3.216300866858152	1.21	2.490107167115669	4.728840573386163	4.305125272526628	3.03	2.78	3.4	1.96	2.795567996455909	4.875611963074217	3.53	0	0	0	0	0	0	0	0	CASE	Adenocarcinoma	Smoker	73.03	78.03	81.47	41.25	3-4 years pre dx
OIM66	OIM66_S5	3.5311506543995637	3.22	3.266286245890118	1.5713217677950244	2.7074914753339847	4.728840573386163	4.089750839581183	3.03	2.78	3.4	1.96	2.5540505612475846	4.875611963074217	3.53	0	0	0	0	0	0	0	0	CASE	Adenocarcinoma	Smoker	73.03	77.11	81.47	52.29	4-5 years pre dx
OIM66	OIM66_S6	3.3687867463683085	3.22	2.974388220267395	1.21	2.3313886851625454	4.728840573386163	4.104189202015037	3.03	2.78	3.4	1.96	2.5446862072060563	4.875611963074217	3.53	0	0	0	0	0	0	0	0	CASE	Adenocarcinoma	Smoker	73.03	76.04	81.47	65.17	5-6 yrs preDx
OIM66	OIM66_S7	3.358376306894884	3.22	2.85	1.21	2.200954421377445	4.728840573386163	3.99	3.03	2.78	3.4	1.96	2.28	4.875611963074217	3.53	0	0	0	0	0	0	0	0	CASE	Adenocarcinoma	Smoker	73.03	75.15	81.47	75.78	6-7 yrs preDx
OIM66	OIM66_S8	3.09	3.22	2.85	1.21	1.9884635743506105	4.728840573386163	3.99	3.03	2.78	3.4	1.96	2.28	4.875611963074217	3.53	0	0	0	0	0	0	0	0	CASE	Adenocarcinoma	Smoker	73.03	73.41	81.47	96.67	8-9 yrs preDx
OIM67	OIM67_S1	3.490311062590496	3.22	2.85	4.645429527	2.6209182905813533	5.378780411127357	4.551295677096626	3.03	2.78	3.4	5.266417381	3.0631299861788523	4.875611963074217	3.53	0	0	0	2	0	0	0	2	CASE	Adenocarcinoma	Smoker	53.97	60.7	61.09	4.68	3-6 mths preDx
OIM67	OIM67_S2	3.481086283395441	3.22	2.987423289222674	4.509307364	2.7813191315084627	5.490519609328593	4.767465726645696	3.03	2.78	3.4	5.330969971383866	3.0628476540584098	4.875611963074217	3.53	0	0	0	2	0	0	0	2	CASE	Adenocarcinoma	Smoker	53.97	60.32	61.09	9.22	9-12 mths preDx
OIM67	OIM67_S3	3.990817525	3.22	2.9299226573533144	4.948568431893446	2.9946093688976996	5.390477467821026	4.744589340272713	3.150461087387746	2.78	3.4	5.433828119872933	3.256320416698924	4.875611963074217	3.53	0	0	0	2	0	0	0	2	CASE	Adenocarcinoma	Smoker	53.97	60.03	61.09	12.7	1-2 years pre dx
OIM67	OIM67_S4	3.6893818454987186	3.22	2.85	4.6119852479516386	2.5929111044534694	5.030927110703494	4.711624920553204	3.03	2.78	3.4	5.466118839	3.1416564071287354	4.875611963074217	3.7057547724607476	0	0	0	2	0	0	0	2	CASE	Adenocarcinoma	Smoker	53.97	59.02	61.09	24.86	2-3 years pre dx
OIM67	OIM67_S5	3.735639931278045	3.22	2.9639613167387964	6.227211524981139	2.677565136900567	5.478404095456051	4.9715094123094055	3.03	2.78	3.4	6.161499983770057	2.875575794384072	4.875611963074217	3.5855387831396417	0	0	0	2	0	0	0	2	CASE	Adenocarcinoma	Smoker	53.97	57.34	61.09	44.93	3-4 years pre dx
OIM67	OIM67_S6	3.4623016656974057	3.22	2.872258919	4.8265193622747935	2.5578510159959764	5.055588025366603	4.281518535007207	3.03	2.78	3.4	5.278794620940217	2.7050964533066733	4.875611963074217	3.53	0	0	0	2	0	0	0	2	CASE	Adenocarcinoma	Smoker	53.97	57.04	61.09	48.57	4-5 years pre dx
OIM67	OIM67_S7	3.954380442187469	3.22	2.906012049689661	1.959606835061343	2.9034263534508464	5.368416516798037	4.893534784107914	3.035256298299893	2.78	3.4	1.96	2.9230302870213807	4.875611963074217	3.53	0	0	0	0	0	0	0	0	CASE	Adenocarcinoma	Smoker	53.97	53.94	61.09	85.77	7-8 yrs preDx
OIM69	OIM69_S1	5.359648331324505	3.22	4.778598746793712	2.113658814740789	2.6987174419067377	4.728840573386163	4.706150025615933	5.358379105	2.78	4.729582491811708	2.049379836	2.6405938693335766	4.875611963074217	3.53	1	0	1	0	0	0	0	1	CASE	Squamous cell carcinoma	Smoker	58.63	66.04	66.06	0.31	0-3 mths preDx
OIM69	OIM69_S2	5.658227410094537	3.22	3.1571029452155344	2.5649986707838996	2.698362545064486	5.015817653	4.664897100945748	5.45406015	2.78	3.4	2.4517170934349233	2.8495809930661578	4.875611963074217	3.53	2	0	0	0	0	0	0	2	CASE	Squamous cell carcinoma	Smoker	58.63	65.64	66.06	5.08	3-6 mths preDx
OIM69	OIM69_S3	4.083732134142693	3.22	3.2942697535723724	2.857336311483546	2.905509911826719	4.770420772995353	4.922750614582977	3.309742602139152	2.78	3.4	2.7760566431638005	3.1756795785652914	4.875611963074217	3.5977252540519684	0	0	0	0	0	0	0	0	CASE	Squamous cell carcinoma	Smoker	58.63	64.79	66.06	15.26	1-2 years pre dx
OIM69	OIM69_S4	3.9263810776674815	3.22	3.663690983759679	2.537422659665551	2.797147521948753	4.963484703652652	5.002779259593433	3.083928220628175	2.78	3.4	2.5187150542714756	2.9063427957200068	4.875611963074217	3.6257852275060554	0	0	0	0	0	0	0	0	CASE	Squamous cell carcinoma	Smoker	58.63	63.66	66.06	28.83	2-3 years pre dx
OIM69	OIM69_S5	4.0082665105488555	3.22	3.487163976096223	2.5366793420968685	2.752897238761264	4.866370877453736	4.9312259777725584	3.03	2.78	3.4	2.384103034498776	2.805807051698248	4.875611963074217	3.53	0	0	0	0	0	0	0	0	CASE	Squamous cell carcinoma	Smoker	58.63	62.67	66.06	40.78	3-4 years pre dx
OIM69	OIM69_S6	3.7145329517570302	3.22	3.2460702210142536	2.623501449162777	2.7562116543023545	5.155423921348822	4.371527398977594	3.03	2.78	3.4	2.5623597641140803	2.3337498417692117	4.875611963074217	3.53	0	0	0	0	0	0	0	0	CASE	Squamous cell carcinoma	Smoker	58.63	61.64	66.06	53.11	4-5 years pre dx
OIM69	OIM69_S7	3.737828800326294	3.22	3.089057971790986	2.8523995640962703	2.8377871440136744	5.1244151451460365	5.095230288	3.03	2.78	3.4	2.5077207274997932	2.5382346371315796	4.875611963074217	3.53	0	0	0	0	0	0	0	0	CASE	Squamous cell carcinoma	Smoker	58.63	60.63	66.06	65.17	5-6 yrs preDx
OIM69	OIM69_S8	3.8431821007374607	3.22	2.896875424519596	2.871635588969707	2.891441158479442	4.895586841853447	4.836757620819474	3.0603704590326837	2.78	3.4	2.583065210477659	2.636064649308703	4.875611963074217	3.53	0	0	0	0	0	0	0	0	CASE	Squamous cell carcinoma	Smoker	58.63	58.61	66.06	89.48	7-8 yrs preDx
OIM6	OIM6_S1	3.6738517967416704	3.22	2.9914291057912568	1.9852120050220539	2.975348549874808	4.728840573386163	5.054574899753189	3.03	2.78	3.4	1.96	2.736168029750554	4.875611963074217	3.53	0	0	0	0	0	0	0	0	CASE	Carcinoma NOS	Smoker	64.95	73.71	74.66	11.45	9-12 mths preDx
OIM6	OIM6_S2	3.2848312314733987	3.22	2.85	1.5066113700928245	2.7361300929692085	4.728840573386163	4.2107449148033425	3.03	2.78	3.4	1.96	2.3586601345039098	4.875611963074217	3.53	0	0	0	0	0	0	0	0	CASE	Carcinoma NOS	Smoker	64.95	73.5	74.66	13.92	1-2 years pre dx
OIM6	OIM6_S3	3.812745275553391	3.22	3.088355109802748	2.3067448666896686	3.1921251121003893	4.728840573386163	4.743841503903115	3.03	2.78	3.4	1.96	3.6056069513001487	4.875611963074217	3.53	0	0	0	0	0	0	0	0	CASE	Carcinoma NOS	Smoker	64.95	72.41	74.66	27.03	2-3 years pre dx
OIM6	OIM6_S4	3.4241462889633136	3.22	3.060587870417871	1.9516071559888006	2.7620926312480876	4.728840573386163	4.914605239221631	3.03	2.78	3.4	1.96	2.795812658386935	4.875611963074217	3.53	0	0	0	0	0	0	0	0	CASE	Carcinoma NOS	Smoker	64.95	70.83	74.66	45.94	3-4 years pre dx
OIM6	OIM6_S5	3.5215043928554577	3.22	2.85	1.2880081689513978	1.9401798382080542	4.728840573386163	4.143763261287409	3.03	2.78	3.4	1.96	2.28	4.875611963074217	3.53	0	0	0	0	0	0	0	0	CASE	Carcinoma NOS	Smoker	64.95	69.19	74.66	65.69	5-6 yrs preDx
OIM6	OIM6_S6	3.1750153470940847	3.22	2.85	1.6611800163721313	2.0627912971981446	4.728840573386163	4.460246912384341	3.03	2.78	3.4	1.96	2.28	4.875611963074217	3.53	0	0	0	0	0	0	0	0	CASE	Carcinoma NOS	Smoker	64.95	68.61	74.66	72.62	6-7 yrs preDx
OIM6	OIM6_S7	3.1107209802187823	3.22	2.85	1.21	1.6357518121214984	4.728840573386163	3.99	3.03	2.78	3.4	1.96	2.28	4.875611963074217	3.53	0	0	0	0	0	0	0	0	CASE	Carcinoma NOS	Smoker	64.95	67.21	74.66	89.44	7-8 yrs preDx
OIM6	OIM6_S8	3.3441781774637334	3.22	2.85	1.8513556397831252	2.1555779751998965	4.728840573386163	4.458733587759446	3.03	2.78	3.4	1.96	2.28	4.875611963074217	3.53	0	0	0	0	0	0	0	0	CASE	Carcinoma NOS	Smoker	64.95	66.15	74.66	102.09	8-9 yrs preDx
OIM70	OIM70_S1	3.8940886756258157	3.22	3.205698176204134	1.6252445981795767	2.7585288714130396	5.375198747286098	5.1417500222443016	3.0678499656095424	2.78	3.4	1.96	2.397173614210014	4.875611963074217	3.53	0	0	0	0	0	0	0	0	CASE	Adenocarcinoma	Non-Smoker	54.26	59.31	60.48	14.04	1-2 years pre dx
OIM70	OIM70_S2	3.9094706755614133	3.22	2.85	1.9947734968515054	2.640944874466349	5.35538835	4.829865413	3.138131236594949	2.78	3.4	1.96	2.7619657910036652	4.875611963074217	3.53	0	0	0	0	0	0	0	0	CASE	Adenocarcinoma	Non-Smoker	54.26	58.5	60.48	23.67	1-2 years pre dx
OIM70	OIM70_S3	3.837485260248641	3.22	2.85	1.8990915497536682	2.7035101991343873	5.083390321805002	4.656534931232363	3.03	2.78	3.4	1.96	2.4166391624669004	4.875611963074217	3.53	0	0	0	0	0	0	0	0	CASE	Adenocarcinoma	Non-Smoker	54.26	58.32	60.48	25.9	2-3 years pre dx
OIM70	OIM70_S4	4.240405915279601	3.22	2.85	1.2302499257863753	2.5641253033962577	4.728840573386163	5.060540979864239	3.0742775290321123	2.78	3.4	1.96	2.28	4.875611963074217	3.53	0	0	0	0	0	0	0	0	CASE	Adenocarcinoma	Non-Smoker	54.26	57.26	60.48	38.55	3-4 years pre dx
OIM70	OIM70_S5	4.188968677665631	3.22	3.0541683687575425	1.542433534	2.5584629046188065	5.221317854514328	5.212568812127118	3.03	2.78	3.4	1.96	2.6980424386736415	4.875611963074217	3.6633867746648074	0	0	0	0	0	0	0	0	CASE	Adenocarcinoma	Non-Smoker	54.26	55.52	60.48	59.51	4-5 years pre dx
OIM70	OIM70_S6	4.455150671252722	3.22	2.85	1.6825672795582858	2.7407479588537127	5.7123799198934515	5.3871365610296635	3.3703766820574645	2.78	3.4	1.96	2.835644906	4.875611963074217	3.8284535943009645	0	0	0	0	0	0	0	0	CASE	Adenocarcinoma	Non-Smoker	54.26	55.24	60.48	62.8	5-6 yrs preDx
OIM70	OIM70_S7	4.074034255541452	3.22	2.85	1.424218424362569	2.4854476314958514	5.247387800560991	4.565359412601544	3.03	2.78	3.4	1.96	2.432849534886069	4.875611963074217	3.53	0	0	0	0	0	0	0	0	CASE	Adenocarcinoma	Non-Smoker	54.26	54.23	60.48	74.93	6-7 yrs preDx
OIM71	OIM71_S1	3.5775828941330405	3.22	2.85	1.21	3.1645191062086755	4.728840573386163	3.99	3.03	2.78	3.4	1.96	3.260697630477434	4.875611963074217	3.53	0	0	0	0	0	0	0	0	CASE	Adenocarcinoma	Non-Smoker	62.1	67.9	68.22	3.86	3-6 mths preDx
OIM71	OIM71_S2	4.180726533214679	3.22	3.3059105062300844	1.5498634622920389	3.3667567147228747	5.023748456187128	4.898968184280259	3.5815628858292015	2.78	3.4	1.96	3.9663474904568714	4.875611963074217	3.6235658610907797	0	0	0	0	0	0	0	0	CASE	Adenocarcinoma	Non-Smoker	62.1	66.21	68.22	24.16	2-3 years pre dx
OIM71	OIM71_S3	4.1418314228963995	3.22	3.063465992563323	1.441811999071386	3.164629737618927	4.7589273359462805	4.614855603739257	3.2551783825938765	2.78	3.4	1.96	3.717391617658235	4.875611963074217	3.53	0	0	0	0	0	0	0	0	CASE	Adenocarcinoma	Non-Smoker	62.1	65.17	68.22	36.58	3-4 years pre dx
OIM71	OIM71_S4	3.8153594272193923	3.22	2.872523542156255	1.21	2.9182439475185196	4.728840573386163	3.99	3.03	2.78	3.4	1.96	2.956735673674599	4.875611963074217	3.53	0	0	0	0	0	0	0	0	CASE	Adenocarcinoma	Non-Smoker	62.1	63.37	68.22	58.17	4-5 years pre dx
OIM71	OIM71_S5	4.1014713629089545	3.22	3.623377682426959	1.7029008890746795	3.410663194532367	4.947266770785885	5.2357379300527604	3.2761474157611956	2.78	3.4	1.96	3.833667377313784	4.875611963074217	4.038508394	0	0	0	0	0	0	0	0	CASE	Adenocarcinoma	Non-Smoker	62.1	62	68.22	74.7	6-7 yrs preDx
OIM75	OIM75_S1	3.09	3.22	3.254986001165701	1.3994302781354135	2.574079506550045	4.728840573386163	4.394567635646181	3.03	2.78	3.4	1.96	2.856357541908376	4.875611963074217	3.53	0	0	0	0	0	0	0	0	CASE	Small cell carcinoma	Smoker	58.96	65.03	65.74	8.42	6-9 mths preDx
OIM75	OIM75_S2	3.09	3.22	3.154093008701773	1.487367172169392	2.743197811627134	4.728840573386163	4.9237488583090885	3.03	2.78	3.4	1.96	3.0270056822568785	4.875611963074217	3.53	0	0	0	0	0	0	0	0	CASE	Small cell carcinoma	Smoker	58.96	64.09	65.74	19.79	1-2 years pre dx
OIM75	OIM75_S3	3.09	3.22	3.116699510661107	1.2627471026075283	2.3483105623465597	4.728840573386163	4.3536709437978525	3.03	2.78	3.4	1.96	2.7516317795203724	4.875611963074217	3.53	0	0	0	0	0	0	0	0	CASE	Small cell carcinoma	Smoker	58.96	62.98	65.74	33.03	2-3 years pre dx
OIM75	OIM75_S4	3.09	3.22	3.2567811672952818	1.21	2.1826671937571986	4.728840573386163	3.9949560878377945	3.03	2.78	3.4	1.96	2.28	4.875611963074217	3.53	0	0	0	0	0	0	0	0	CASE	Small cell carcinoma	Smoker	58.96	62.02	65.74	44.63	3-4 years pre dx
OIM75	OIM75_S5	3.09	3.22	3.0515551305024218	1.21	2.086510094499391	4.728840573386163	3.99	3.03	2.78	3.4	1.96	2.28	4.875611963074217	3.53	0	0	0	0	0	0	0	0	CASE	Small cell carcinoma	Smoker	58.96	60.97	65.74	57.21	4-5 years pre dx
OIM75	OIM75_S6	3.09	3.22	3.1565262662571243	1.316516051783329	2.5614646569999087	4.858720678878804	4.599952194056477	3.03	2.78	3.4	1.96	2.539254938266861	4.875611963074217	3.53	0	0	0	0	0	0	0	0	CASE	Small cell carcinoma	Smoker	58.96	60.1	65.74	67.6	5-6 yrs preDx
OIM75	OIM75_S7	3.09	3.22	3.0237129244531875	1.21	2.346239159779031	4.728840573386163	4.353456874116536	3.03	2.78	3.4	1.96	2.4844102294792494	4.875611963074217	3.53	0	0	0	0	0	0	0	0	CASE	Small cell carcinoma	Smoker	58.96	58.93	65.74	81.62	6-7 yrs preDx
OIM77	OIM77_S1	3.09	3.22	2.85	1.21	3.1592715252293955	4.728840573386163	3.99	3.03	2.78	3.4	1.96	2.5137225667768277	4.875611963074217	3.53	0	0	0	0	0	0	0	0	CASE	Adenocarcinoma	Smoker	72.61	80.66	80.84	2.05	0-3 mths preDx
OIM77	OIM77_S2	3.09	3.22	2.85	1.21	2.9681975299612287	4.728840573386163	3.99	3.03	2.78	3.4	1.96	2.28	4.875611963074217	3.53	0	0	0	0	0	0	0	0	CASE	Adenocarcinoma	Smoker	72.61	80.32	80.84	6.22	6-9 mths preDx
OIM77	OIM77_S3	3.09	3.22	2.85	1.21	2.8677599092469386	4.728840573386163	3.99	3.03	2.78	3.4	1.96	2.534454936819956	4.875611963074217	3.53	0	0	0	0	0	0	0	0	CASE	Adenocarcinoma	Smoker	72.61	79.63	80.84	14.47	1-2 years pre dx
OIM77	OIM77_S4	3.09	3.22	2.85	1.21	3.039581146751918	4.728840573386163	3.99	3.03	2.78	3.4	1.96	2.576310847816136	4.875611963074217	3.53	0	0	0	0	0	0	0	0	CASE	Adenocarcinoma	Smoker	72.61	78.88	80.84	23.44	1-2 years pre dx
OIM77	OIM77_S5	3.09	3.22	2.85	1.21	2.9665642823523712	4.728840573386163	3.99	3.03	2.78	3.4	1.96	2.28	4.875611963074217	3.53	0	0	0	0	0	0	0	0	CASE	Adenocarcinoma	Smoker	72.61	78.69	80.84	25.71	2-3 years pre dx
OIM77	OIM77_S6	3.09	3.22	2.85	1.21	2.421844743093959	4.728840573386163	3.99	3.03	2.78	3.4	1.96	2.378828327579524	4.875611963074217	3.53	0	0	0	0	0	0	0	0	CASE	Adenocarcinoma	Smoker	72.61	76.68	80.84	49.85	4-5 years pre dx
OIM77	OIM77_S7	3.09	3.22	2.85	1.21	2.595635492875406	4.728840573386163	3.99	3.03	2.78	3.4	1.96	2.28	4.875611963074217	3.53	0	0	0	0	0	0	0	0	CASE	Adenocarcinoma	Smoker	72.61	74.68	80.84	73.87	6-7 yrs preDx
OIM77	OIM77_S8	3.09	3.22	2.85	1.21	2.5163429397489194	4.728840573386163	3.99	3.03	2.78	3.4	1.96	2.4771549531649546	4.875611963074217	3.53	0	0	0	0	0	0	0	0	CASE	Adenocarcinoma	Smoker	72.61	72.6	80.84	98.87	8-9 yrs preDx
OIM78	OIM78_S1	3.186413352332514	3.22	2.85	1.21	1.9862504629074098	4.728840573386163	4.372580637057786	3.03	2.78	3.4	1.96	2.28	4.875611963074217	3.53	0	0	0	0	0	0	0	0	CASE	Adenocarcinoma	Smoker	57.31	66.43	67.18	9.01	9-12 mths preDx
OIM78	OIM78_S2	3.09	3.22	2.85	1.21	1.9232707051341138	4.728840573386163	4.251844309136472	3.03	2.78	3.4	1.96	2.28	4.875611963074217	3.53	0	0	0	0	0	0	0	0	CASE	Adenocarcinoma	Smoker	57.31	65.41	67.18	21.28	1-2 years pre dx
OIM78	OIM78_S3	3.09	3.22	2.85	1.21	1.8489583145183928	4.728840573386163	4.058170005954586	3.03	2.78	3.4	1.96	2.28	4.875611963074217	3.53	0	0	0	0	0	0	0	0	CASE	Adenocarcinoma	Smoker	57.31	64.41	67.18	33.23	2-3 years pre dx
OIM78	OIM78_S4	3.09	3.22	2.85	1.21	2.286216768451791	4.728840573386163	3.99	3.03	2.78	3.4	1.96	2.5598397685679046	4.875611963074217	3.53	0	0	0	0	0	0	0	0	CASE	Adenocarcinoma	Smoker	57.31	63.52	67.18	43.97	3-4 years pre dx
OIM78	OIM78_S5	3.09	3.22	2.85	1.21	1.815541048869826	4.728840573386163	3.99	3.03	2.78	3.4	1.96	2.28	4.875611963074217	3.53	0	0	0	0	0	0	0	0	CASE	Adenocarcinoma	Smoker	57.31	62.52	67.18	55.93	4-5 years pre dx
OIM78	OIM78_S6	3.284451882829315	3.22	2.85	1.21	1.5712698328874617	4.728840573386163	4.300949200612162	3.03	2.78	3.4	1.96	2.28	4.875611963074217	3.53	0	0	0	0	0	0	0	0	CASE	Adenocarcinoma	Smoker	57.31	61.6	67.18	67.04	5-6 yrs preDx
OIM78	OIM78_S7	3.09	3.22	2.85	1.21	1.6682384330909978	4.728840573386163	4.057041889888809	3.03	2.78	3.4	1.96	2.28	4.875611963074217	3.53	0	0	0	0	0	0	0	0	CASE	Adenocarcinoma	Smoker	57.31	60.37	67.18	81.76	6-7 yrs preDx
OIM78	OIM78_S8	3.949147597218974	3.22	2.85	1.21	1.6560787295308423	4.728840573386163	4.296679885712172	3.03	2.78	3.4	1.96	2.28	4.875611963074217	3.53	0	0	0	0	0	0	0	0	CASE	Adenocarcinoma	Smoker	57.31	58.36	67.18	105.87	8-9 yrs preDx
OIM79	OIM79_S1	4.571869406385221	3.698700771599566	2.85	1.2377440474207773	2.2645531972511814	4.728840573386163	4.731575139677264	3.5179592511966216	2.78	3.4	1.96	2.3329669317376664	4.875611963074217	3.53	0	0	0	0	0	0	0	0	CASE	Squamous cell carcinoma	Smoker	64.28	71.29	72.83	18.44	1-2 years pre dx
OIM79	OIM79_S2	4.109569884388274	3.9817107155048648	3.2239230611909733	1.21	2.1104648229491874	4.728840573386163	5.034092299055546	3.03	2.78	3.4	1.96	2.28	4.875611963074217	3.53	0	0	0	0	0	0	0	0	CASE	Squamous cell carcinoma	Smoker	64.28	70.31	72.83	30.17	2-3 years pre dx
OIM79	OIM79_S3	4.9041370920289635	4.949531788	2.85	1.214258542	1.9670502905943592	4.728840573386163	4.499679411314131	3.7672821458889922	3.624842434584871	3.4	1.96	2.28	4.875611963074217	3.53	0	0	0	0	0	0	0	0	CASE	Squamous cell carcinoma	Smoker	64.28	69.44	72.83	40.69	3-4 years pre dx
OIM79	OIM79_S4	4.007153442866831	3.8021332633702234	3.096065679944097	1.21	1.4589207831044848	4.728840573386163	4.537706536253665	3.03	2.78	3.4	1.96	2.28	4.875611963074217	3.53	0	0	0	0	0	0	0	0	CASE	Squamous cell carcinoma	Smoker	64.28	68.49	72.83	51.99	4-5 years pre dx
OIM79	OIM79_S5	4.239243942226927	3.902276989310801	3.0761519519552216	1.21	1.4994977585440217	4.728840573386163	4.201352208393072	3.03	2.78	3.4	1.96	2.28	4.875611963074217	3.53	0	0	0	0	0	0	0	0	CASE	Squamous cell carcinoma	Smoker	64.28	67.38	72.83	65.36	5-6 yrs preDx
OIM79	OIM79_S6	4.255666907417278	3.7701806407085092	2.85	1.21	1.6003532916895797	4.728840573386163	4.6881842684291195	3.160523294623842	2.78	3.4	1.96	2.28	4.875611963074217	3.53	0	0	0	0	0	0	0	0	CASE	Squamous cell carcinoma	Smoker	64.28	66.35	72.83	77.78	6-7 yrs preDx
OIM79	OIM79_S7	4.344406817472345	3.6484979089181366	2.85	1.21	1.657954878018511	4.728840573386163	4.746766880749849	3.03	2.78	3.4	1.96	2.28	4.875611963074217	3.53	0	0	0	0	0	0	0	0	CASE	Squamous cell carcinoma	Smoker	64.28	65.31	72.83	90.2	7-8 yrs preDx
OIM79	OIM79_S8	4.797174984	3.7376177352605446	2.9244755724874505	1.3022055969725248	2.3117055963562447	4.728840573386163	4.897385325011855	3.515815004927341	2.78	3.4	1.96	2.4077709756700827	4.875611963074217	3.53	0	0	0	0	0	0	0	0	CASE	Squamous cell carcinoma	Smoker	64.28	64.26	72.83	102.81	8-9 yrs preDx
OIM7	OIM7_S1	3.09	3.22	4.241665596169446	4.859237601304212	3.032395331833613	4.728840573386163	3.99	3.03	2.78	4.238624812612752	5.416019701409236	2.6943872802698996	4.875611963074217	3.53	0	0	0	2	0	0	0	2	CASE	Non-small cell carcinoma	Smoker	64.56	68.63	68.71	0.93	0-3 mths preDx
OIM7	OIM7_S2	3.09	3.22	2.85	1.21	2.729112537738498	4.728840573386163	3.99	3.03	2.78	3.4	1.96	2.6569234322979876	4.875611963074217	3.53	0	0	0	0	0	0	0	0	CASE	Non-small cell carcinoma	Smoker	64.56	67.71	68.71	11.98	9-12 mths preDx
OIM7	OIM7_S3	3.09	3.22	2.85	1.3322597204434719	2.881081733792833	4.728840573386163	4.411313970364653	3.03	2.78	3.4	1.96	3.2446171356614517	4.875611963074217	3.53	0	0	0	0	0	0	0	0	CASE	Non-small cell carcinoma	Smoker	64.56	66.56	68.71	25.77	2-3 years pre dx
OIM7	OIM7_S4	3.09	3.22	2.85	1.3300233443636256	2.9046857977070353	4.728840573386163	4.513977049424897	3.03	2.78	3.4	1.96	3.290984887594532	4.875611963074217	3.5365731534561737	0	0	0	0	0	0	0	0	CASE	Non-small cell carcinoma	Smoker	64.56	65.62	68.71	37.01	3-4 years pre dx
OIM7	OIM7_S5	3.09	3.22	2.85	1.3506301065617425	2.8535062991453146	4.728840573386163	4.5938973987641525	3.03	2.78	3.4	1.96	3.3225946604743646	4.875611963074217	3.6426669620095815	0	0	0	0	0	0	0	0	CASE	Non-small cell carcinoma	Smoker	64.56	64.53	68.71	50.15	4-5 years pre dx
OIM80	OIM80_S1	4.403126305089572	3.22	2.85	1.21	1.8096073584886994	4.728840573386163	3.99	3.863676426406637	2.78	3.4	1.96	2.28	4.875611963074217	3.53	0	0	0	0	0	0	0	0	CASE	Adenocarcinoma	Smoker	56.9	65.48	66.85	16.51	1-2 years pre dx
OIM80	OIM80_S2	3.4434610352495794	3.22	2.85	1.21	1.6143851241114686	4.728840573386163	3.99	3.03	2.78	3.4	1.96	2.28	4.875611963074217	3.53	0	0	0	0	0	0	0	0	CASE	Adenocarcinoma	Smoker	56.9	65.06	66.85	21.5	1-2 years pre dx
OIM80	OIM80_S3	3.2489337031141416	3.22	2.85	1.21	1.4352615839094223	4.728840573386163	3.99	3.03	2.78	3.4	1.96	2.28	4.875611963074217	3.53	0	0	0	0	0	0	0	0	CASE	Adenocarcinoma	Smoker	56.9	63.98	66.85	34.42	2-3 years pre dx
OIM80	OIM80_S4	3.496947922431615	3.22	2.85	1.21	1.3321284922143088	4.728840573386163	4.024469473845019	3.03	2.78	3.4	1.96	2.28	4.875611963074217	3.53	0	0	0	0	0	0	0	0	CASE	Adenocarcinoma	Smoker	56.9	63.28	66.85	42.92	3-4 years pre dx
OIM80	OIM80_S5	3.9768951684175433	3.22	2.85	1.21	1.370341191681558	4.728840573386163	4.009249045045949	3.2011532951554775	2.78	3.4	1.96	2.28	4.875611963074217	3.53	0	0	0	0	0	0	0	0	CASE	Adenocarcinoma	Smoker	56.9	62.38	66.85	53.73	4-5 years pre dx
OIM80	OIM80_S6	3.2096514054159675	3.22	2.85	1.21	1.4427335176246951	4.728840573386163	3.99	3.03	2.78	3.4	1.96	2.28	4.875611963074217	3.53	0	0	0	0	0	0	0	0	CASE	Adenocarcinoma	Smoker	56.9	61.67	66.85	62.24	5-6 yrs preDx
OIM80	OIM80_S7	3.5122182085344593	3.22	2.85	1.2610840709998228	1.647063933050093	4.728840573386163	4.322316489	3.2286441335180998	2.78	3.4	1.9754626756596698	2.28	4.875611963074217	3.876739256333037	0	0	0	0	0	0	0	0	CASE	Adenocarcinoma	Smoker	56.9	59.96	66.85	82.71	6-7 yrs preDx
OIM80	OIM80_S8	3.757282408654942	3.22	2.85	1.3440633384804734	1.854429938162816	4.728840573386163	4.2539641833147614	3.1728710594410248	2.78	3.4	1.96	2.28	4.875611963074217	3.53	0	0	0	0	0	0	0	0	CASE	Adenocarcinoma	Smoker	56.9	57.95	66.85	106.82	8-9 yrs preDx
OIM84	OIM84_S1	4.783883777115967	3.22	3.294293169	1.9400833940139226	3.380396428402862	6.212553921976566	5.516186252741451	4.683271710110856	2.78	3.7517290697530488	2.1542902831326645	3.5110713610692157	5.614933604744799	4.237669908044639	1	0	0	0	0	1	0	1	CASE	Adenocarcinoma	Smoker	56.57	60.02	60.72	8.46	6-9 mths preDx
OIM84	OIM84_S2	4.876052008509034	3.4461113628615245	3.5600191448789396	2.163140180997524	3.3546916820041934	6.2393684539617285	5.564981695	4.825202905216757	2.934479495217407	3.9530637288880364	2.3527026519174816	3.8662000508645846	5.978522815674105	4.492281026800293	1	0	0	0	0	1	0	1	CASE	Adenocarcinoma	Smoker	56.57	59.65	60.72	12.83	1-2 years pre dx
OIM84	OIM84_S3	4.972582063051569	3.22	3.2659335196648858	2.442554337	3.6402576111907035	6.364655979478735	5.772784259558227	4.621757414202784	2.78	3.5850358999625183	2.8075917145865574	4.273335118545371	6.215223629	4.838622512286314	1	0	0	0	0	1	0	1	CASE	Adenocarcinoma	Smoker	56.57	59.16	60.72	18.67	1-2 years pre dx
OIM84	OIM84_S4	4.916499657572293	3.22	2.85	2.029737866536652	3.1936472198612202	6.324336784246667	5.486556420030362	4.795635054128653	2.78	3.4	2.433172646408985	3.541894132700021	6.029760010267938	4.384966753516137	1	0	0	0	0	1	0	1	CASE	Adenocarcinoma	Smoker	56.57	58.58	60.72	25.71	2-3 years pre dx
OIM84	OIM84_S5	5.11219571	3.22	3.395460317473132	2.402828796103418	3.3193820035803054	6.543662626166635	5.487105778627306	4.825656199782725	2.78	3.812878121908959	2.702450932759226	3.491022229207309	4.877793805734984	4.4235246800022425	1	0	0	0	0	1	0	1	CASE	Adenocarcinoma	Smoker	56.57	57.64	60.72	36.97	3-4 years pre dx
OIM84	OIM84_S6	4.943521103	3.22	2.85	2.1474176831055045	2.8573450059523284	5.510630443735915	5.268784655	5.323368795522088	2.78	3.4017862196058424	3.1397322637738077	4.130239263687347	6.232127776	5.358950751705551	1	0	0	0	0	1	0	1	CASE	Adenocarcinoma	Smoker	56.57	56.55	60.72	50.08	4-5 years pre dx
OIM85	OIM85_S1	3.2574270478455682	3.22	2.85	1.21	2.2951318795488933	4.728840573386163	4.166108442667512	3.03	2.78	3.4	1.96	2.28	4.875611963074217	3.53	0	0	0	0	0	0	0	0	CASE	Adenocarcinoma	Smoker	64.93	69.58	69.69	1.4	0-3 mths preDx
OIM85	OIM85_S2	3.5323747213699503	3.22	2.85	1.21	2.3979310610502598	4.728840573386163	4.348282694293864	3.03	2.78	3.4	1.96	2.3253550063205113	4.875611963074217	3.53	0	0	0	0	0	0	0	0	CASE	Adenocarcinoma	Smoker	64.93	69.46	69.69	2.81	0-3 mths preDx
OIM85	OIM85_S3	3.09	3.22	2.85	1.21	2.004861471956587	4.728840573386163	4.041425875563891	3.03	2.78	3.4	1.96	2.28	4.875611963074217	3.53	0	0	0	0	0	0	0	0	CASE	Adenocarcinoma	Smoker	64.93	68.61	69.69	13.06	1-2 years pre dx
OIM85	OIM85_S4	3.3409531005390405	3.22	2.85	1.21	2.231590985	4.728840573386163	4.743087674362713	3.03	2.78	3.4	1.96	2.28	4.875611963074217	3.53	0	0	0	0	0	0	0	0	CASE	Adenocarcinoma	Smoker	64.93	66.95	69.69	32.93	2-3 years pre dx
OIM85	OIM85_S5	3.4078694868676314	3.22	2.85	1.21	2.236641734061543	4.728840573386163	6.282647679279861	3.03	2.78	3.4	1.96	2.3337984559341987	4.875611963074217	4.550731457034218	0	0	0	0	0	0	0	0	CASE	Adenocarcinoma	Smoker	64.93	66.02	69.69	44.1	3-4 years pre dx
OIM85	OIM85_S6	3.369237290200398	3.22	2.85	1.21	2.093842437732476	4.763422506419244	3.99	3.03	2.78	3.4	1.96	2.28	4.875611963074217	3.53	0	0	0	0	0	0	0	0	CASE	Adenocarcinoma	Smoker	64.93	64.88	69.69	57.74	4-5 years pre dx
OIM89	OIM89_S1	4.540947171515989	3.22	7.497721480783899	1.3941794781269412	2.9896697456651395	4.728840573386163	4.284756694	3.8015030104492147	2.78	6.944972205043333	1.96	3.2878809775369424	4.875611963074217	3.53	0	0	2	0	0	0	0	2	CASE	Squamous cell carcinoma	Smoker	59.25	67.54	67.65	1.27	0-3 mths preDx
OIM89	OIM89_S2	3.9991195595597335	3.22	6.264616387531335	1.21	2.737715302400209	4.728840573386163	4.178480355218281	3.090709035	2.78	6.433694465930939	1.96	2.7347978652037845	4.875611963074217	3.53	0	0	2	0	0	0	0	2	CASE	Squamous cell carcinoma	Smoker	59.25	67.31	67.65	4.03	3-6 mths preDx
OIM89	OIM89_S3	3.6642347538353515	3.22	3.3169005054968572	1.21	2.580573045636072	4.728840573386163	3.99	3.03	2.78	3.4	1.96	2.754558059313605	4.875611963074217	3.53	0	0	0	0	0	0	0	0	CASE	Squamous cell carcinoma	Smoker	59.25	66.32	67.65	15.98	1-2 years pre dx
OIM89	OIM89_S4	4.165709228923003	3.22	3.542556627664524	1.5079212860832505	2.8771376610492867	4.728840573386163	4.108596252446571	3.03	2.78	3.4	1.96	2.7145494747206573	4.875611963074217	3.53	0	0	0	0	0	0	0	0	CASE	Squamous cell carcinoma	Smoker	59.25	65.58	67.65	24.88	2-3 years pre dx
OIM89	OIM89_S5	3.7397203281951343	3.22	4.035803283013385	1.21	2.8605637485509114	4.728840573386163	4.3820169634128625	3.03	2.78	3.7003615447283487	1.96	2.5965756503984556	4.875611963074217	3.53	0	0	0	0	0	0	0	0	CASE	Squamous cell carcinoma	Smoker	59.25	64.46	67.65	38.29	3-4 years pre dx
OIM89	OIM89_S6	3.818778865740837	3.22	3.109723262339722	1.21	2.656867806834624	4.728840573386163	4.146890315354042	3.03	2.78	3.4	1.96	2.5151389553323975	4.875611963074217	3.53	0	0	0	0	0	0	0	0	CASE	Squamous cell carcinoma	Smoker	59.25	63.4	67.65	50.94	4-5 years pre dx
OIM89	OIM89_S7	4.034409537924762	3.22	3.333441634671523	1.2756695290682223	2.7819558006491807	4.728840573386163	4.167664012139412	3.1318853280286367	2.78	3.4	1.96	2.9921310026446912	4.875611963074217	3.53	0	0	0	0	0	0	0	0	CASE	Squamous cell carcinoma	Smoker	59.25	61.26	67.65	76.7	6-7 yrs preDx
OIM89	OIM89_S8	3.807459566401636	3.22	3.414843020379333	1.2450066593511435	2.6317842131400844	4.728840573386163	4.278702458012975	3.03	2.78	3.4	1.96	3.1300568140684737	4.875611963074217	3.53	0	0	0	0	0	0	0	0	CASE	Squamous cell carcinoma	Smoker	59.25	59.21	67.65	101.3	8-9 yrs preDx
OIM8	OIM8_S1	3.09	3.22	2.85	1.3582937627407674	2.837504557337589	4.728840573386163	3.99	3.03	2.78	3.4	1.96	3.2087719707835163	4.875611963074217	3.53	0	0	0	0	0	0	0	0	CASE	Adenocarcinoma	Smoker	64.51	72.49	73.28	9.38	9-12 mths preDx
OIM8	OIM8_S2	3.2037137554518895	3.22	2.85	1.21	2.880371452940096	4.728840573386163	4.068251312628853	3.03	2.78	3.4	1.96	3.1814313827718017	4.875611963074217	3.53	0	0	0	0	0	0	0	0	CASE	Adenocarcinoma	Smoker	64.51	71.96	73.28	15.85	1-2 years pre dx
OIM8	OIM8_S3	3.09	3.22	3.117630223781772	1.21	2.644328073997171	4.728840573386163	4.201679484076201	3.03	2.78	3.4	1.96	2.856817311189796	4.875611963074217	3.53	0	0	0	0	0	0	0	0	CASE	Adenocarcinoma	Smoker	64.51	70.76	73.28	30.14	2-3 years pre dx
OIM8	OIM8_S4	3.09	3.22	2.85	1.4196140382325855	2.714831114343715	4.728840573386163	4.193229650910637	3.03	2.78	3.4	1.96	3.2543930705142126	4.875611963074217	3.53	0	0	0	0	0	0	0	0	CASE	Adenocarcinoma	Smoker	64.51	69.58	73.28	44.34	3-4 years pre dx
OIM8	OIM8_S5	3.09	3.22	2.85	1.21	2.6162428588031434	4.728840573386163	4.039688750568551	3.03	2.78	3.4	1.96	2.9076998053928644	4.875611963074217	3.53	0	0	0	0	0	0	0	0	CASE	Adenocarcinoma	Smoker	64.51	68.72	73.28	54.65	4-5 years pre dx
OIM8	OIM8_S6	3.09	3.22	2.85	1.21	2.549749843894364	4.728840573386163	4.227442210409195	3.03	2.78	3.4	1.96	2.9802665646769597	4.875611963074217	3.53	0	0	0	0	0	0	0	0	CASE	Adenocarcinoma	Smoker	64.51	67.64	73.28	67.6	5-6 yrs preDx
OIM8	OIM8_S7	3.09	3.22	2.85	1.21	2.637578928555758	4.728840573386163	3.99	3.03	2.78	3.4	1.96	2.815862430509804	4.875611963074217	3.53	0	0	0	0	0	0	0	0	CASE	Adenocarcinoma	Smoker	64.51	66.55	73.28	80.71	6-7 yrs preDx
OIM8	OIM8_S8	3.09	3.22	2.85	1.21	2.6629764468934103	4.728840573386163	4.080955230379366	3.03	2.78	3.4	1.96	3.166045813029057	4.875611963074217	3.53	0	0	0	0	0	0	0	0	CASE	Adenocarcinoma	Smoker	64.51	64.48	73.28	105.55	8-9 yrs preDx
OIM94	OIM94_S1	4.067983294552369	3.22	2.85	2.1271843737055116	2.704329624478392	4.728840573386163	4.320888941140363	3.2388145076921946	2.78	3.4	1.96	2.985553222928222	4.875611963074217	3.53	0	0	0	0	0	0	0	0	CASE	Small cell carcinoma	Smoker	61.79	67.94	68.55	7.37	6-9 mths preDx
OIM94	OIM94_S2	3.8402349265309375	3.22	2.85	1.9224839430275253	2.5632727919915252	4.890926143518924	4.738123002	3.03	2.78	3.4	1.96	2.811779532335721	4.875611963074217	3.53	0	0	0	0	0	0	0	0	CASE	Small cell carcinoma	Smoker	61.79	67	68.55	18.61	1-2 years pre dx
OIM94	OIM94_S3	3.774062595705986	3.22	2.85	1.777760478475359	2.3081502261219042	4.728840573386163	4.448040204755467	3.03	2.78	3.4	1.96	2.5895812853337787	4.875611963074217	3.53	0	0	0	0	0	0	0	0	CASE	Small cell carcinoma	Smoker	61.79	66.08	68.55	29.68	2-3 years pre dx
OIM94	OIM94_S4	3.7532803381688917	3.22	2.85	1.687568345405489	2.153614599619738	4.728840573386163	3.99	3.03	2.78	3.4	1.96	2.28	4.875611963074217	3.53	0	0	0	0	0	0	0	0	CASE	Small cell carcinoma	Smoker	61.79	64.88	68.55	44.14	3-4 years pre dx
OIM94	OIM94_S5	3.818948550968281	3.22	2.9359148493935887	1.7991373842532827	2.3833654663143125	4.834211093	4.576286704023441	3.03	2.78	3.4	1.96	2.8524059935363875	4.875611963074217	3.53	0	0	0	0	0	0	0	0	CASE	Small cell carcinoma	Smoker	61.79	64.03	68.55	54.29	4-5 years pre dx
OIM94	OIM94_S6	3.9178481290157126	3.22	2.876174511576764	1.9400789948590191	2.4504036664945117	5.115783398294501	4.2637616836932635	3.0773487144986436	2.78	3.4	1.96	2.28	4.875611963074217	3.53	0	0	0	0	0	0	0	0	CASE	Small cell carcinoma	Smoker	61.79	62.84	68.55	68.52	5-6 yrs preDx
OIM95	OIM95_S1	3.09	3.22	2.85	1.21	1.17	4.728840573386163	3.99	3.03	2.78	3.4	1.96	2.28	4.875611963074217	3.53	0	0	0	0	0	0	0	0	CASE	Neuroendocrine carcinoma	NA	65.09	73.1	73.6	5.99	3-6 mths preDx
OIM95	OIM95_S2	3.09	3.22	2.85	1.330730398335134	2.323395719326046	4.728840573386163	4.297478346389954	3.03	2.78	3.4	1.96	2.400358861023437	4.875611963074217	3.53	0	0	0	0	0	0	0	0	CASE	Neuroendocrine carcinoma	NA	65.09	72.12	73.6	17.73	1-2 years pre dx
OIM95	OIM95_S3	3.09	3.22	2.85	1.3541832551522195	2.693282148110682	4.728840573386163	4.500031911105976	3.03	2.78	3.4	1.96	2.741667672970622	4.875611963074217	3.53	0	0	0	0	0	0	0	0	CASE	Neuroendocrine carcinoma	NA	65.09	71.12	73.6	29.69	2-3 years pre dx
OIM95	OIM95_S4	3.09	3.22	2.85	1.4810530002054663	2.5843750989596206	4.728840573386163	4.249692179632445	3.03	2.78	3.4	1.96	2.7873398070994293	4.875611963074217	3.53	0	0	0	0	0	0	0	0	CASE	Neuroendocrine carcinoma	NA	65.09	70.13	73.6	41.64	3-4 years pre dx
OIM95	OIM95_S5	3.09	3.22	2.85	1.3265240341686966	2.4467269454358576	4.728840573386163	4.3903964683498975	3.03	2.78	3.4	1.96	2.5833664539187184	4.875611963074217	3.53	0	0	0	0	0	0	0	0	CASE	Neuroendocrine carcinoma	NA	65.09	68.6	73.6	59.98	4-5 years pre dx
OIM95	OIM95_S6	3.09	3.22	2.85	1.21	2.2289199878558326	4.728840573386163	4.203707914	3.03	2.78	3.4	1.96	2.356742474949024	4.875611963074217	3.53	0	0	0	0	0	0	0	0	CASE	Neuroendocrine carcinoma	NA	65.09	68.34	73.6	63.03	5-6 yrs preDx
OIM95	OIM95_S7	3.09	3.22	2.85	1.495734435662585	2.5997943035911306	4.728840573386163	4.3903964683498975	3.03	2.78	3.4	1.96	2.888229572517825	4.875611963074217	3.53	0	0	0	0	0	0	0	0	CASE	Neuroendocrine carcinoma	NA	65.09	67.23	73.6	76.37	6-7 yrs preDx
OIM95	OIM95_S8	3.09	3.22	2.85	1.4828980906363658	2.7996490798011706	4.728840573386163	4.3926226007518006	3.03	2.78	3.4	1.96	2.986089937861057	4.875611963074217	3.53	0	0	0	0	0	0	0	0	CASE	Neuroendocrine carcinoma	NA	65.09	65.07	73.6	102.32	8-9 yrs preDx
OIM96	OIM96_S1	3.2414698509564177	3.22	2.85	1.21	1.3421994602407543	4.728840573386163	4.386771611524126	3.03	2.78	3.4	1.96	2.28	4.875611963074217	3.53	0	0	0	0	0	0	0	0	CASE	Small cell carcinoma	Smoker	63.51	68.68	68.99	3.79	3-6 mths preDx
OIM96	OIM96_S2	3.6066585449796587	3.22	2.85	1.21	1.9809107181850676	4.728840573386163	3.99	3.030135355681275	2.78	3.4	1.96	2.28	4.875611963074217	3.53	0	0	0	0	0	0	0	0	CASE	Small cell carcinoma	Smoker	63.51	67.73	68.99	15.22	1-2 years pre dx
OIM96	OIM96_S3	3.884926901	3.22	2.9856256811350654	1.8488710558286237	2.9139874527457934	4.728840573386163	4.835571919721623	3.326234219185778	2.78	3.4	1.96	3.677317624949457	4.875611963074217	3.53	0	0	0	0	0	0	0	0	CASE	Small cell carcinoma	Smoker	63.51	67.15	68.99	22.16	1-2 years pre dx
OIM96	OIM96_S4	4.0685870111328555	3.22	2.85	1.21	1.2123166325307273	4.728840573386163	4.092526555506334	3.7222659200497086	2.78	3.4	1.96	2.28	4.875611963074217	3.53	0	0	0	0	0	0	0	0	CASE	Small cell carcinoma	Smoker	63.51	66.63	68.99	28.4	2-3 years pre dx
OIM96	OIM96_S5	3.09	3.22	2.85	1.21	1.17	4.728840573386163	4.213117266854881	3.03	2.78	3.4	1.96	2.28	4.875611963074217	3.53	0	0	0	0	0	0	0	0	CASE	Small cell carcinoma	Smoker	63.51	65.71	68.99	39.4	3-4 years pre dx
OIM96	OIM96_S6	3.09	3.22	2.85	1.21	1.3160808695065014	4.728840573386163	4.052901869665805	3.03	2.78	3.4	1.96	2.28	4.875611963074217	3.53	0	0	0	0	0	0	0	0	CASE	Small cell carcinoma	Smoker	63.51	64.7	68.99	51.56	4-5 years pre dx
OIM96	OIM96_S7	3.149775420400551	3.22	2.85	1.269237098379889	1.6321046765845373	4.728840573386163	4.163930548749788	3.03	2.78	3.4	1.96	2.28	4.875611963074217	3.53	0	0	0	0	0	0	0	0	CASE	Small cell carcinoma	Smoker	63.51	63.48	68.99	66.11	5-6 yrs preDx
OIM_CTRL 001	OIM_CTRL 001_S1	3.3651761718736135	3.22	2.85	1.21	2.5421249013842857	4.728840573386163	3.99	3.03	2.78	3.4	1.96	2.715738385308746	4.875611963074217	3.53	0	0	0	0	0	0	0	0	CONTROL	NA	Non-Smoker	61.56	68.56	NA	NA	NA
OIM_CTRL 001	OIM_CTRL 001_S2	3.4111146110339083	3.22	2.85	1.21	2.9003643065431857	4.728840573386163	3.99	3.03	2.78	3.4	1.96	3.1082438264949834	4.875611963074217	3.53	0	0	0	0	0	0	0	0	CONTROL	NA	Non-Smoker	61.56	66.81	NA	NA	NA
OIM_CTRL 001	OIM_CTRL 001_S3	3.3767393059086728	3.22	2.85	1.21	2.7723902612413216	4.728840573386163	3.99	3.03	2.78	3.4	1.96	3.0325012527273074	4.875611963074217	3.53	0	0	0	0	0	0	0	0	CONTROL	NA	Non-Smoker	61.56	65.61	NA	NA	NA
OIM_CTRL 001	OIM_CTRL 001_S4	3.4033957708848876	3.22	2.85	1.21	2.879002012155658	4.728840573386163	4.143695513794201	3.03	2.78	3.4	1.96	3.3333320851379264	4.875611963074217	3.53	0	0	0	0	0	0	0	0	CONTROL	NA	Non-Smoker	61.56	63.63	NA	NA	NA
OIM_CTRL 001	OIM_CTRL 001_S5	3.560755390618737	3.22	2.85	1.21	3.0616741833035603	4.728840573386163	3.99	3.03	2.78	3.4	1.96	3.518443513	4.875611963074217	3.53	0	0	0	0	0	0	0	0	CONTROL	NA	Non-Smoker	61.56	62.77	NA	NA	NA
OIM_CTRL 002	OIM_CTRL 002_S1	3.711626250456498	3.22	3.2108279257151455	2.232659813676743	3.774982344177463	5.206631555441895	4.582794081108986	3.158093810314275	2.78	3.4	1.96	4.115299065005078	4.875611963074217	3.53	0	0	0	0	0	0	0	0	CONTROL	NA	Smoker	60.69	68.81	NA	NA	NA
OIM_CTRL 002	OIM_CTRL 002_S2	4.435607431292614	3.22	2.85	1.8618772402201522	2.8064300503627715	4.9741291042165825	4.553595496	4.1073602737650186	2.78	3.4	1.96	2.8011119764059034	4.875611963074217	3.53	0	0	0	0	0	0	0	0	CONTROL	NA	Smoker	60.69	66.83	NA	NA	NA
OIM_CTRL 002	OIM_CTRL 002_S3	3.09	3.22	3.5636430695114925	1.21	2.7443532721446213	4.728840573386163	4.638438444293146	3.03	2.78	3.4	1.96	2.989663662050238	4.875611963074217	3.53	0	0	0	0	0	0	0	0	CONTROL	NA	Smoker	60.69	65.8	NA	NA	NA
OIM_CTRL 002	OIM_CTRL 002_S4	3.9520705168266863	3.22	2.85	2.2098038192006326	2.6301565457594043	5.219165188860787	4.545391318	3.03	2.78	3.4	1.96	3.038076617380014	4.875611963074217	3.53	0	0	0	0	0	0	0	0	CONTROL	NA	Smoker	60.69	64.84	NA	NA	NA
OIM_CTRL 002	OIM_CTRL 002_S5	4.012122189771289	3.22	2.85	1.21	2.4715652783248885	4.728840573386163	4.455231286970899	3.03	2.78	3.4	1.96	2.5162679892291875	4.875611963074217	3.53	0	0	0	0	0	0	0	0	CONTROL	NA	Smoker	60.69	63.71	NA	NA	NA
OIM_CTRL 002	OIM_CTRL 002_S6	3.7016366992219907	3.22	2.85	1.21	1.9537690950531528	4.728840573386163	4.299889603720316	3.03	2.78	3.4	1.96	2.28	4.875611963074217	3.53	0	0	0	0	0	0	0	0	CONTROL	NA	Smoker	60.69	61.7	NA	NA	NA
OIM_CTRL 003	OIM_CTRL 003_S1	3.09	3.22	2.85	1.21	1.6540161221002267	4.728840573386163	4.245008468548928	3.03	2.78	3.4	1.96	2.28	4.875611963074217	3.53	0	0	0	0	0	0	0	0	CONTROL	NA	Smoker	58.06	65.29	NA	NA	NA
OIM_CTRL 003	OIM_CTRL 003_S2	3.09	3.22	2.85	1.21	1.3707241098430918	4.728840573386163	3.99	3.03	2.78	3.4	1.96	2.28	4.875611963074217	3.53	0	0	0	0	0	0	0	0	CONTROL	NA	Smoker	58.06	64.29	NA	NA	NA
OIM_CTRL 003	OIM_CTRL 003_S3	3.09	3.22	2.85	1.21	1.6114603501460052	4.728840573386163	3.99	3.03	2.78	3.4	1.96	2.28	4.875611963074217	3.53	0	0	0	0	0	0	0	0	CONTROL	NA	Smoker	58.06	63.17	NA	NA	NA
OIM_CTRL 003	OIM_CTRL 003_S4	3.09	3.22	2.85	1.21	1.17	4.728840573386163	3.99	3.03	2.78	3.4	1.96	2.28	4.875611963074217	3.53	0	0	0	0	0	0	0	0	CONTROL	NA	Smoker	58.06	61.12	NA	NA	NA
OIM_CTRL 003	OIM_CTRL 003_S5	3.09	3.22	2.85	1.21	1.8197279694686634	4.728840573386163	4.063826310136174	3.03	2.78	3.4	1.96	2.28	4.875611963074217	3.53	0	0	0	0	0	0	0	0	CONTROL	NA	Smoker	58.06	60.12	NA	NA	NA
OIM_CTRL 003	OIM_CTRL 003_S6	3.09	3.22	2.85	1.21	1.4877250886976277	4.731397668428293	4.373224326664519	3.03	2.78	3.4	1.96	2.28	4.875611963074217	3.53	0	0	0	0	0	0	0	0	CONTROL	NA	Smoker	58.06	59.13	NA	NA	NA
OIM_CTRL 003	OIM_CTRL 003_S7	3.09	3.22	2.85	1.21	1.3801925474644106	5.025426117242829	3.99	3.03	2.78	3.4	1.96	2.28	4.875611963074217	3.53	0	0	0	0	0	0	0	0	CONTROL	NA	Smoker	58.06	58.04	NA	NA	NA
OIM_CTRL 004	OIM_CTRL 004_S1	4.969148666406945	4.667555787729709	4.655294101246719	3.005308290435356	3.343886465769893	6.286868202159377	6.382855977353091	4.531371316980468	3.4932100047513854	5.132764843535128	3.6507822707465873	4.165135459697025	5.554068967318291	5.6615832324597015	1	0	2	0	0	1	0	2	CONTROL	NA	Smoker	57.1	62.25	NA	NA	NA
OIM_CTRL 004	OIM_CTRL 004_S2	4.857043748649878	4.470819249519953	4.3513754238372755	3.004987630375825	3.2581983702391346	6.069266920138229	6.379162596020361	4.645377714531235	3.243930695766663	4.942280685265306	3.795098159653823	3.9241650728306094	5.642370692347086	6.003660246214942	1	0	2	0	0	1	0	2	CONTROL	NA	Smoker	57.1	61.2	NA	NA	NA
OIM_CTRL 004	OIM_CTRL 004_S3	5.296263229	4.485409660174968	4.591764538387993	3.1471844084891996	3.551879085752837	6.145945943246123	6.194107849757158	4.859534225845899	3.3155737353593286	5.025761759864048	3.740700930992961	4.302875135131207	6.040282494210148	5.652289980688089	1	0	2	1	0	1	0	2	CONTROL	NA	Smoker	57.1	60.22	NA	NA	NA
OIM_CTRL 004	OIM_CTRL 004_S4	5.263382443624844	4.406776581975789	3.851524244050971	3.0001179656110155	3.3850930471203986	5.997075344	6.136059386908246	4.834809592328873	3.0622324581981943	4.173336458259971	3.5174511314371997	4.135029535574669	5.829942360504436	5.494076381	1	0	0	0	0	1	0	1	CONTROL	NA	Smoker	57.1	59.21	NA	NA	NA
OIM_CTRL 004	OIM_CTRL 004_S5	5.184150847303292	4.607327185	4.1264258547757535	3.073424684484206	3.4851100448571963	6.184248019308246	6.2452238210727256	4.636741258205993	2.78	4.262660579106042	3.3704821510012524	4.103141267926093	5.995318329137793	5.577725979025809	1	0	0	1	0	1	0	1	CONTROL	NA	Smoker	57.1	58.11	NA	NA	NA
OIM_CTRL 005	OIM_CTRL 005_S1	3.09	3.864483098924131	2.85	1.9243611956791997	3.2380312218933573	4.999603411	4.520037652290273	3.03	2.78	3.4	1.96	3.402102199846051	4.875611963074217	3.53	0	0	0	0	0	0	0	0	CONTROL	NA	Non-Smoker	65	73.01	NA	NA	NA
OIM_CTRL 005	OIM_CTRL 005_S2	3.09	4.524926595787896	2.8762460693134315	1.9995067738183157	3.4735915668813826	5.035934692170571	4.852238448627211	3.03	3.286691727679159	3.4	1.96	3.850062929126196	4.875611963074217	3.53	0	0	0	0	0	0	0	0	CONTROL	NA	Non-Smoker	65	71.39	NA	NA	NA
OIM_CTRL 005	OIM_CTRL 005_S3	3.4396288891021785	3.3332088222931393	2.85	1.7864766461324166	3.093380159995612	4.728840573386163	4.308213333148729	3.03	2.78	3.4	1.96	3.5180304766509085	4.875611963074217	3.53	0	0	0	0	0	0	0	0	CONTROL	NA	Non-Smoker	65	70.17	NA	NA	NA
OIM_CTRL 005	OIM_CTRL 005_S4	3.09	3.22	2.85	1.6108188944098931	3.309024496629117	4.728840573386163	4.264177348093349	3.03	2.78	3.4	1.96	3.475192313859834	4.875611963074217	3.53	0	0	0	0	0	0	0	0	CONTROL	NA	Non-Smoker	65	69.01	NA	NA	NA
OIM_CTRL 005	OIM_CTRL 005_S5	3.09	3.22	2.85	1.5629629104320213	3.1671506349608993	4.728840573386163	4.412253096317996	3.03	2.78	3.4	1.96	3.4304680795140206	4.875611963074217	3.53	0	0	0	0	0	0	0	0	CONTROL	NA	Non-Smoker	65	68.01	NA	NA	NA
OIM_CTRL 005	OIM_CTRL 005_S6	3.09	3.22	2.85	1.7926502154606603	3.3200667666493477	4.8188380664078405	4.624195842525297	3.03	2.78	3.4	1.96	3.7903685219711223	4.875611963074217	3.53	0	0	0	0	0	0	0	0	CONTROL	NA	Non-Smoker	65	67.05	NA	NA	NA
OIM_CTRL 006	OIM_CTRL 006_S1	3.382355643	3.22	2.85	1.8442939050311413	3.0502178371615294	4.728840573386163	4.138645625	3.03	2.78	3.4	1.96	3.764705976	4.875611963074217	3.53	0	0	0	0	0	0	0	0	CONTROL	NA	Smoker	73.26	81.27	NA	NA	NA
OIM_CTRL 006	OIM_CTRL 006_S2	3.09	3.22	2.85	1.21	2.8503387143575236	4.728840573386163	3.99	3.03	2.78	3.4	1.96	3.3457244957500416	4.875611963074217	3.53	0	0	0	0	0	0	0	0	CONTROL	NA	Smoker	73.26	80.31	NA	NA	NA
OIM_CTRL 006	OIM_CTRL 006_S3	3.7174871144180215	3.22	3.105445622441648	1.7690114678760491	3.495965806017804	4.728840573386163	4.428582014893936	3.03	2.78	3.4	1.96	3.6695732863155985	4.875611963074217	3.53	0	0	0	0	0	0	0	0	CONTROL	NA	Smoker	73.26	78.28	NA	NA	NA
OIM_CTRL 006	OIM_CTRL 006_S4	3.137216523	3.22	2.85	1.332276630547587	2.503419076335683	4.728840573386163	3.99	3.03	2.78	3.4	1.96	2.4169804828514723	4.875611963074217	3.53	0	0	0	0	0	0	0	0	CONTROL	NA	Smoker	73.26	77.36	NA	NA	NA
OIM_CTRL 006	OIM_CTRL 006_S5	3.132736798214253	3.22	2.85	1.300631505005659	2.6229382282824862	4.728840573386163	3.99	3.03	2.78	3.4	1.96	2.657206954193441	4.875611963074217	3.53	0	0	0	0	0	0	0	0	CONTROL	NA	Smoker	73.26	76.4	NA	NA	NA
OIM_CTRL 006	OIM_CTRL 006_S6	3.3179701820277745	3.22	2.85	1.5040017875984326	2.7182504730997716	4.728840573386163	4.040656858852327	3.03	2.78	3.4	1.96	3.2864420092290176	4.875611963074217	3.53	0	0	0	0	0	0	0	0	CONTROL	NA	Smoker	73.26	75.39	NA	NA	NA
OIM_CTRL 006	OIM_CTRL 006_S7	3.6898963398063342	3.22	3.0210399469861287	1.21	2.695667373	4.728840573386163	4.204671816575642	3.03	2.78	3.4	1.96	2.7178898765228086	4.875611963074217	3.53	0	0	0	0	0	0	0	0	CONTROL	NA	Smoker	73.26	73.24	NA	NA	NA
OIM_CTRL 007	OIM_CTRL 007_S1	3.3636713382927814	3.22	3.116898431	1.5232980591547236	2.6221973220978216	4.728840573386163	4.224093380215088	3.03	2.78	3.4	1.96	2.4342670193777947	4.875611963074217	3.53	0	0	0	0	0	0	0	0	CONTROL	NA	Smoker	50.78	59.76	NA	NA	NA
OIM_CTRL 007	OIM_CTRL 007_S2	3.5477119561812507	3.22	3.7661148812508287	1.4117043404434917	2.6432397792595124	4.728840573386163	5.103724624537486	3.03	2.78	3.559062433584188	1.96	2.740156516054058	4.875611963074217	3.53	0	0	0	0	0	0	0	0	CONTROL	NA	Smoker	50.78	55.86	NA	NA	NA
OIM_CTRL 007	OIM_CTRL 007_S3	3.8519535527123514	3.22	3.4901674286863322	1.8056925643100066	2.7492059980009467	4.830717796685317	5.366444764980647	3.03	2.78	3.4	1.96	2.824933413763638	4.875611963074217	3.725579818355018	0	0	0	0	0	0	0	0	CONTROL	NA	Smoker	50.78	54.86	NA	NA	NA
OIM_CTRL 007	OIM_CTRL 007_S4	3.8911515889744446	3.22	3.4675967388021753	1.9739890399155346	2.793230059445298	4.728840573386163	4.871160473713531	3.1845550292112654	2.78	3.612631937785709	1.963114105237749	2.9994435849550287	4.875611963074217	3.802901842044527	0	0	0	0	0	0	0	0	CONTROL	NA	Smoker	50.78	53.82	NA	NA	NA
OIM_CTRL 007	OIM_CTRL 007_S5	3.867517704834346	3.22	3.1340856723781414	1.7452419407449444	2.761499514119264	4.728840573386163	5.692867873630837	3.125295639441608	2.78	3.4	1.96	3.138407856258124	4.875611963074217	3.7912271445037984	0	0	0	0	0	0	0	0	CONTROL	NA	Smoker	50.78	52.79	NA	NA	NA
OIM_CTRL 007	OIM_CTRL 007_S6	3.945437135653122	3.22	3.3168754387223434	2.251566748548549	2.806217094873168	5.0743264010882205	5.391933753280159	3.3807512540733433	2.78	3.4176698788744346	2.250784297831289	3.502713722440297	4.875611963074217	4.626695984046008	0	0	0	0	0	0	0	0	CONTROL	NA	Smoker	50.78	51.75	NA	NA	NA
OIM_CTRL 008	OIM_CTRL 008_S1	3.359868652720342	3.22	2.85	2.688268817279355	3.6327900111701474	4.728840573386163	4.052495524375209	3.03	2.78	3.4	1.96	4.139939504087895	4.875611963074217	3.53	0	0	0	0	0	0	0	0	CONTROL	NA	Smoker	60.01	68.01	NA	NA	NA
OIM_CTRL 008	OIM_CTRL 008_S2	3.09	3.22	2.85	1.9970355841742535	3.473581001392933	4.728840573386163	4.173043667257684	3.03	2.78	3.4	1.96	4.014730070733207	4.875611963074217	3.53	0	0	0	0	0	0	0	0	CONTROL	NA	Smoker	60.01	66.01	NA	NA	NA
OIM_CTRL 008	OIM_CTRL 008_S3	3.1939159316165115	3.22	2.85	2.610203739131263	3.479456311	4.728840573386163	4.251666722256951	3.03	2.78	3.4	1.96	4.230247666067541	4.875611963074217	3.53	0	0	0	0	0	0	0	0	CONTROL	NA	Smoker	60.01	65.01	NA	NA	NA
OIM_CTRL 008	OIM_CTRL 008_S4	3.09	3.22	2.85	2.217041385220758	3.603262531405533	4.728840573386163	4.132539124	3.03	2.78	3.4	1.96	4.177072898094007	4.875611963074217	3.53	0	0	0	0	0	0	0	0	CONTROL	NA	Smoker	60.01	64.03	NA	NA	NA
OIM_CTRL 009	OIM_CTRL 009_S1	3.1636724437164925	3.22	4.065739076	1.8879846748550755	2.7032844641489033	4.990583647979374	4.371371402	3.03	2.78	3.892977958050686	1.96	2.962344390188494	4.875611963074217	3.53	0	0	0	0	0	0	0	0	CONTROL	NA	Non-Smoker	63.53	67.63	NA	NA	NA
OIM_CTRL 009	OIM_CTRL 009_S2	3.6444481094269827	3.22	4.111266739246087	2.142338278048432	2.759412199041698	5.054881467891793	4.218160187453834	3.2093858118869294	2.78	3.7633029257860002	2.083463024	3.193743256671196	4.875611963074217	3.53	0	0	0	0	0	0	0	0	CONTROL	NA	Non-Smoker	63.53	66.54	NA	NA	NA
OIM_CTRL 009	OIM_CTRL 009_S3	3.249300658794229	3.22	3.674737819606621	1.4298523976903552	2.2595749367444085	5.092177893279166	3.99	3.03	2.78	3.528310796858543	1.96	2.28	4.875611963074217	3.53	0	0	0	0	0	0	0	0	CONTROL	NA	Non-Smoker	63.53	65.62	NA	NA	NA
OIM_CTRL 009	OIM_CTRL 009_S4	3.293405215488782	3.22	3.4477731464640407	1.689572106444428	2.456201171070308	5.389093089249912	3.99	3.03	2.78	3.4	1.96	2.403539730315388	4.875611963074217	3.53	0	0	0	0	0	0	0	0	CONTROL	NA	Non-Smoker	63.53	64.57	NA	NA	NA
OIM_CTRL 009	OIM_CTRL 009_S5	3.5960178620233765	3.22	3.7058980295771438	2.253471717768319	2.927060104951284	5.469845719104696	4.394255325916914	3.03	2.78	3.421773191819673	2.0635007827399248	3.0872345623865405	5.108057549367016	3.53	0	0	0	0	0	0	0	0	CONTROL	NA	Non-Smoker	63.53	63.47	NA	NA	NA
OIM_CTRL 010	OIM_CTRL 010_S1	3.09	3.22	2.85	3.7513217649625212	2.719463263098579	4.728840573386163	4.267806566658882	3.03	2.78	3.4	3.217059342096012	2.969737857950461	4.875611963074217	3.53	0	0	0	1	0	0	0	1	CONTROL	NA	Smoker	51.19	60.17	NA	NA	NA
OIM_CTRL 010	OIM_CTRL 010_S2	3.316232126941738	3.22	2.85	4.230659414923132	3.050738728419714	4.728840573386163	4.356104477724547	3.03	2.78	3.4	3.5261281563109153	3.4354733120344827	4.875611963074217	3.53	0	0	0	1	0	0	0	1	CONTROL	NA	Smoker	51.19	59.27	NA	NA	NA
OIM_CTRL 010	OIM_CTRL 010_S3	3.09	3.22	2.85	3.978417808075597	2.9236341349112855	4.728840573386163	4.291663882	3.03	2.78	3.4	3.731084312115064	3.584459619318266	4.875611963074217	3.53	0	0	0	1	0	0	0	1	CONTROL	NA	Smoker	51.19	58.22	NA	NA	NA
OIM_CTRL 010	OIM_CTRL 010_S4	3.09	3.22	2.85	4.024790039	2.757511400389018	4.728840573386163	4.541911042731326	3.03	2.78	3.4	3.637801192626487	3.4130571032931964	4.875611963074217	3.53	0	0	0	1	0	0	0	1	CONTROL	NA	Smoker	51.19	56.36	NA	NA	NA
OIM_CTRL 010	OIM_CTRL 010_S5	3.09	3.22	2.85	4.232670463432849	2.7658669529766167	4.728840573386163	4.475945014478242	3.03	2.78	3.4	3.984102371120528	3.2010012695171985	4.875611963074217	3.53	0	0	0	1	0	0	0	1	CONTROL	NA	Smoker	51.19	55.21	NA	NA	NA
OIM_CTRL 010	OIM_CTRL 010_S6	3.09	3.22	2.85	4.0099556705284565	3.069631756	4.728840573386163	3.99	3.03	2.78	3.4	3.392803574668041	3.397540639	4.875611963074217	3.53	0	0	0	1	0	0	0	1	CONTROL	NA	Smoker	51.19	52.24	NA	NA	NA
OIM_CTRL 011	OIM_CTRL 011_S1	3.3633484560628992	4.296690840130747	2.85	1.21	1.3924451406216423	4.728840573386163	4.144837016899926	3.03	3.3346339871851507	3.4	1.96	2.28	4.875611963074217	3.53	0	0	0	0	0	0	0	0	CONTROL	NA	Non-Smoker	71.45	77.65	NA	NA	NA
OIM_CTRL 011	OIM_CTRL 011_S2	3.6981011813638913	4.266916986	2.85	1.21	1.2078982988162408	4.728840573386163	3.99	3.03	3.5706298434766173	3.4	1.96	2.28	4.875611963074217	3.53	0	0	0	0	0	0	0	0	CONTROL	NA	Non-Smoker	71.45	76.58	NA	NA	NA
OIM_CTRL 011	OIM_CTRL 011_S3	3.5412108346702165	4.3135343632800565	2.85	1.21	1.17	4.728840573386163	4.053640091898152	3.03	3.393922342143589	3.4	1.96	2.28	4.875611963074217	3.53	0	0	0	0	0	0	0	0	CONTROL	NA	Non-Smoker	71.45	75.55	NA	NA	NA
OIM_CTRL 011	OIM_CTRL 011_S4	3.659895419164477	4.4434141181273805	2.85	1.21	1.610236542980005	4.728840573386163	3.99	3.240610774619744	3.652386099355779	3.4	1.96	2.28	4.875611963074217	3.53	0	0	0	0	0	0	0	0	CONTROL	NA	Non-Smoker	71.45	74.49	NA	NA	NA
OIM_CTRL 011	OIM_CTRL 011_S5	3.443232360728931	3.516766192314156	2.85	1.21	1.1848046979364102	4.728840573386163	3.99	3.03	2.78	3.4	1.96	2.28	4.875611963074217	3.53	0	0	0	0	0	0	0	0	CONTROL	NA	Non-Smoker	71.45	72.54	NA	NA	NA
OIM_CTRL 011	OIM_CTRL 011_S6	3.3133090112577572	3.4333561233160275	2.85	1.21	1.3745445582091047	4.728840573386163	4.013834218346011	3.03	2.78	3.4	1.96	2.28	4.875611963074217	3.53	0	0	0	0	0	0	0	0	CONTROL	NA	Non-Smoker	71.45	71.43	NA	NA	NA
OIM_CTRL 012	OIM_CTRL 012_S1	3.899896045230953	5.789998961397417	2.85	1.3334313995126137	3.1216216717885055	4.728840573386163	3.99	3.03	4.530999097573014	3.4	1.96	2.797073901160757	4.875611963074217	3.53	0	2	0	0	0	0	0	2	CONTROL	NA	NA	68.07	76	NA	NA	NA
OIM_CTRL 012	OIM_CTRL 012_S2	3.9878265547386706	5.838122323253742	2.85	1.536212784501033	3.0495391735401247	4.728840573386163	4.423703859850171	3.03	4.641712341683086	3.4	1.96	3.2566207008836194	4.875611963074217	3.53	0	2	0	0	0	0	0	2	CONTROL	NA	NA	68.07	75.1	NA	NA	NA
OIM_CTRL 012	OIM_CTRL 012_S3	4.124933067142162	6.128723577138243	2.85	1.4335930011952993	3.0063545352346153	4.777110203863779	4.0510282465195955	3.03	4.664430782585788	3.4	1.96	2.9112695948507143	4.875611963074217	3.53	0	2	0	0	0	0	0	2	CONTROL	NA	NA	68.07	73.18	NA	NA	NA
OIM_CTRL 012	OIM_CTRL 012_S4	3.914654224441209	6.190887618102128	2.85	1.6096414525733345	2.8697863122984457	4.852362318213492	4.166151577464429	3.03	4.966347440335661	3.4	1.96	3.163235976531346	4.875611963074217	3.53	0	2	0	0	0	0	0	2	CONTROL	NA	NA	68.07	72.1	NA	NA	NA
OIM_CTRL 012	OIM_CTRL 012_S5	4.170783681190546	6.313119559892071	3.0959770994546787	2.029646623908195	3.2772389145981853	4.737113452408089	4.406356179817674	3.192471732623811	5.177914056852412	3.4	1.96	3.495409904388935	4.875611963074217	3.53	0	2	0	0	0	0	0	2	CONTROL	NA	NA	68.07	71.08	NA	NA	NA
OIM_CTRL 012	OIM_CTRL 012_S6	4.233454371014378	6.414942905149459	2.85	2.0801388556228715	3.2854671187861872	5.041640182668278	4.195071188962904	3.1965458494012724	5.008752077325825	3.4	1.96	3.396529187	4.875611963074217	3.53	0	2	0	0	0	0	0	2	CONTROL	NA	NA	68.07	70.19	NA	NA	NA
OIM_CTRL 012	OIM_CTRL 012_S7	4.0174765669068915	6.157479385331447	2.85	1.517586565960735	2.949621011004686	4.974869265191951	4.037142469951046	3.03	4.945898375289854	3.4	1.96	3.1383840096497693	4.875611963074217	3.53	0	2	0	0	0	0	0	2	CONTROL	NA	NA	68.07	68.05	NA	NA	NA
OIM_CTRL 013	OIM_CTRL 013_S1	3.09	3.22	2.85	1.21	1.7002310490448536	4.728840573386163	4.871233940482464	3.03	2.78	3.4	1.96	2.28	4.875611963074217	3.53	0	0	0	0	0	0	0	0	CONTROL	NA	Smoker	61.86	66.08	NA	NA	NA
OIM_CTRL 013	OIM_CTRL 013_S2	3.09	3.22	2.85	1.21	1.7520732974086815	4.728840573386163	3.99	3.03	2.78	3.4	1.96	2.28	4.875611963074217	3.53	0	0	0	0	0	0	0	0	CONTROL	NA	Smoker	61.86	64.89	NA	NA	NA
OIM_CTRL 013	OIM_CTRL 013_S3	3.106568864274448	3.22	2.85	1.21	1.7558219547856129	4.728840573386163	4.459768803	3.03	2.78	3.4	1.96	2.28	4.875611963074217	3.53	0	0	0	0	0	0	0	0	CONTROL	NA	Smoker	61.86	63.96	NA	NA	NA
OIM_CTRL 013	OIM_CTRL 013_S4	3.171524624	3.22	2.85	1.21	1.8568180723385903	4.728840573386163	4.4430602807163675	3.03	2.78	3.4	1.96	2.28	4.875611963074217	3.53	0	0	0	0	0	0	0	0	CONTROL	NA	Smoker	61.86	62.93	NA	NA	NA
OIM_CTRL 013	OIM_CTRL 013_S5	3.09	3.22	2.85	1.21	1.6820389916055674	4.728840573386163	4.431708790294541	3.03	2.78	3.4	1.96	2.28	4.875611963074217	3.53	0	0	0	0	0	0	0	0	CONTROL	NA	Smoker	61.86	61.83	NA	NA	NA
OIM_CTRL 014	OIM_CTRL 014_S1	3.8115093549979338	3.22	2.85	1.8724876097442096	2.9907641879363323	4.728840573386163	4.433373886417531	3.03	2.78	3.4	1.96	2.8221737775703657	4.875611963074217	3.53	0	0	0	0	0	0	0	0	CONTROL	NA	NA	68.16	75.23	NA	NA	NA
OIM_CTRL 014	OIM_CTRL 014_S2	3.835978869567536	3.22	2.85	1.8163400269342411	2.9132311617564017	4.728840573386163	4.325678681473787	3.124031228	2.78	3.4	1.96	2.8938434946291745	4.875611963074217	3.53	0	0	0	0	0	0	0	0	CONTROL	NA	NA	68.16	74.26	NA	NA	NA
OIM_CTRL 014	OIM_CTRL 014_S3	3.781323452038819	3.22	2.85	1.5432463655868223	2.888586452698407	4.728840573386163	3.99	3.03	2.78	3.4	1.96	2.882265163041877	4.875611963074217	3.53	0	0	0	0	0	0	0	0	CONTROL	NA	NA	68.16	73.21	NA	NA	NA
OIM_CTRL 014	OIM_CTRL 014_S4	3.970247253463058	3.22	2.85	2.3887157863723987	3.585185882649127	4.728840573386163	4.244505381888969	3.1046012771568217	2.78	3.4	2.013755587106904	4.024681802508508	4.875611963074217	3.53	0	0	0	0	0	0	0	0	CONTROL	NA	NA	68.16	72.19	NA	NA	NA
OIM_CTRL 014	OIM_CTRL 014_S5	3.9021175093885065	3.22	2.85	2.056949193767797	3.6413482003064135	4.728840573386163	4.219268837004516	3.03	2.78	3.4	1.96	3.654803858649921	4.875611963074217	3.53	0	0	0	0	0	0	0	0	CONTROL	NA	NA	68.16	71.22	NA	NA	NA
OIM_CTRL 014	OIM_CTRL 014_S6	4.368032823774286	3.22	2.85	2.3918275711426165	3.507035141259404	4.728840573386163	4.125245299859708	3.199512333400944	2.78	3.4	1.96	3.4650837602430196	4.875611963074217	3.53	0	0	0	0	0	0	0	0	CONTROL	NA	NA	68.16	69.28	NA	NA	NA
OIM_CTRL 014	OIM_CTRL 014_S7	4.200282363	3.22	2.85	2.081503562475647	3.6554639355790615	4.728840573386163	4.075061050277323	3.03	2.78	3.4	1.96	3.4236618877697937	4.875611963074217	3.53	0	0	0	0	0	0	0	0	CONTROL	NA	NA	68.16	68.12	NA	NA	NA
OIM_CTRL 015	OIM_CTRL 015_S1	3.8131950970952544	3.22	2.864558835769328	1.21	2.168394214651943	4.728840573386163	4.4430602807163675	3.03	2.78	3.4	1.96	2.620107887	4.875611963074217	3.53	0	0	0	0	0	0	0	0	CONTROL	NA	Smoker	70.39	76.48	NA	NA	NA
OIM_CTRL 015	OIM_CTRL 015_S2	3.902314566629902	3.22	2.9715363137875173	1.21	2.3297903847903716	4.728840573386163	4.537944221928338	3.0363288452682453	2.78	3.4	1.96	2.7663359791283755	4.875611963074217	3.53	0	0	0	0	0	0	0	0	CONTROL	NA	Smoker	70.39	75.41	NA	NA	NA
OIM_CTRL 015	OIM_CTRL 015_S3	3.6023750238623857	3.22	2.919883199328753	1.21	2.0530452090883986	4.728840573386163	4.472486762032703	3.03	2.78	3.4	1.96	2.6437751893234234	4.875611963074217	3.53	0	0	0	0	0	0	0	0	CONTROL	NA	Smoker	70.39	74.43	NA	NA	NA
OIM_CTRL 015	OIM_CTRL 015_S4	3.3797757800546444	3.22	2.85	1.21	1.7656954276280827	4.728840573386163	3.99	3.03	2.78	3.4	1.96	2.28	4.875611963074217	3.53	0	0	0	0	0	0	0	0	CONTROL	NA	Smoker	70.39	73.59	NA	NA	NA
OIM_CTRL 015	OIM_CTRL 015_S5	3.7120745330825686	3.22	2.85	1.21	2.1971590335655784	4.728840573386163	4.722730692	3.03	2.78	3.4	1.96	2.5551375082375047	4.875611963074217	3.53	0	0	0	0	0	0	0	0	CONTROL	NA	Smoker	70.39	72.48	NA	NA	NA
OIM_CTRL 015	OIM_CTRL 015_S6	3.6143494909751666	3.22	2.85	1.21	2.1558417003854236	4.728840573386163	4.200752782548492	3.03	2.78	3.4	1.96	2.28	4.875611963074217	3.53	0	0	0	0	0	0	0	0	CONTROL	NA	Smoker	70.39	71.51	NA	NA	NA
OIM_CTRL 015	OIM_CTRL 015_S7	3.7056315679725524	3.22	2.9608256895676437	1.21	2.3394842508812963	4.728840573386163	4.611872146137242	3.03	2.78	3.4	1.96	2.8374142439797616	4.875611963074217	3.53	0	0	0	0	0	0	0	0	CONTROL	NA	Smoker	70.39	70.31	NA	NA	NA
OIM_CTRL 016	OIM_CTRL 016_S1	3.944703040472315	3.22	2.85	1.21	2.5089906041788144	4.728840573386163	4.387597653	3.364617265715738	2.78	3.4	1.96	2.9814896810704283	4.875611963074217	3.53	0	0	0	0	0	0	0	0	CONTROL	NA	Non-Smoker	69.35	76.44	NA	NA	NA
OIM_CTRL 016	OIM_CTRL 016_S2	3.5229179822679764	3.22	2.85	1.21	2.2255860409559562	4.728840573386163	4.317418796102051	3.03	2.78	3.4	1.96	2.371500061795583	4.875611963074217	3.53	0	0	0	0	0	0	0	0	CONTROL	NA	Non-Smoker	69.35	75.39	NA	NA	NA
OIM_CTRL 016	OIM_CTRL 016_S3	3.7295264835484945	3.22	2.85	1.21	2.127516000070448	4.728840573386163	4.066781681486325	3.6458510613356916	2.78	3.4	1.96	2.440989763249279	4.875611963074217	3.53	0	0	0	0	0	0	0	0	CONTROL	NA	Non-Smoker	69.35	74.35	NA	NA	NA
OIM_CTRL 016	OIM_CTRL 016_S4	3.6807089468541667	3.22	2.85	1.21	2.160074931584139	4.728840573386163	4.07615808	3.03	2.78	3.4	1.96	2.287931873340355	4.875611963074217	3.53	0	0	0	0	0	0	0	0	CONTROL	NA	Non-Smoker	69.35	73.44	NA	NA	NA
OIM_CTRL 017	OIM_CTRL 017_S1	3.09	3.22	2.85	1.21	2.355710429647528	4.728840573386163	3.99	3.03	2.78	3.4	1.96	2.8972300608478614	4.875611963074217	3.53	0	0	0	0	0	0	0	0	CONTROL	NA	Smoker	66.03	71.22	NA	NA	NA
OIM_CTRL 017	OIM_CTRL 017_S2	3.09	3.22	2.85	1.21	2.3977600234586074	4.728840573386163	3.99	3.03	2.78	3.4	1.96	3.1659351447163404	4.875611963074217	3.53	0	0	0	0	0	0	0	0	CONTROL	NA	Smoker	66.03	70.49	NA	NA	NA
OIM_CTRL 017	OIM_CTRL 017_S3	3.389633637096535	3.22	2.85	1.495787066828828	2.7667447753990415	4.728840573386163	4.159283867305059	3.03	2.78	3.4	1.96	3.4950444240263847	4.875611963074217	3.53	0	0	0	0	0	0	0	0	CONTROL	NA	Smoker	66.03	69.14	NA	NA	NA
OIM_CTRL 017	OIM_CTRL 017_S4	3.09	3.22	2.85	1.21	2.473449972	4.728840573386163	4.144837016899926	3.03	2.78	3.4	1.96	2.777553182985497	4.875611963074217	3.53	0	0	0	0	0	0	0	0	CONTROL	NA	Smoker	66.03	68.12	NA	NA	NA
OIM_CTRL 017	OIM_CTRL 017_S5	3.915843363368585	3.22	2.85	1.21	2.7394694785833087	4.728840573386163	3.99	3.03	2.78	3.4	1.96	3.214826919288579	4.875611963074217	3.53	0	0	0	0	0	0	0	0	CONTROL	NA	Smoker	66.03	67.03	NA	NA	NA
OIM_CTRL 017	OIM_CTRL 017_S6	3.1207607581411443	3.22	2.85	1.244156345792942	2.6786144323516683	4.728840573386163	4.123752939175942	3.03	2.78	3.4	1.96	3.439446978439907	4.875611963074217	3.53	0	0	0	0	0	0	0	0	CONTROL	NA	Smoker	66.03	66	NA	NA	NA
OIM_CTRL 018	OIM_CTRL 018_S1	3.5727094801743386	3.22	2.85	1.21	1.4602227845901994	4.728840573386163	4.3710331262874815	3.03	2.78	3.4	1.96	2.28	4.875611963074217	3.53	0	0	0	0	0	0	0	0	CONTROL	NA	Smoker	57.18	64.29	NA	NA	NA
OIM_CTRL 018	OIM_CTRL 018_S2	3.585846416847573	3.22	2.85	1.21	1.6540807381023481	4.728840573386163	4.619595675	3.03	2.78	3.4	1.96	2.28	4.875611963074217	3.53	0	0	0	0	0	0	0	0	CONTROL	NA	Smoker	57.18	63.31	NA	NA	NA
OIM_CTRL 018	OIM_CTRL 018_S3	3.5094842803182624	3.22	2.85	1.21	1.4414597186540923	4.728840573386163	4.2036159076597075	3.0478892278074574	2.78	3.4	1.96	2.28	4.875611963074217	3.53	0	0	0	0	0	0	0	0	CONTROL	NA	Smoker	57.18	62.26	NA	NA	NA
OIM_CTRL 018	OIM_CTRL 018_S4	3.6590797039612766	3.22	2.85	1.21	1.457503054354333	4.728840573386163	3.99	3.03	2.78	3.4	1.96	2.28	4.875611963074217	3.53	0	0	0	0	0	0	0	0	CONTROL	NA	Smoker	57.18	61.28	NA	NA	NA
OIM_CTRL 018	OIM_CTRL 018_S5	3.7408488212054745	3.22	2.85	1.21	1.3464496554583731	4.728840573386163	3.99	3.03	2.78	3.4	1.96	2.28	4.875611963074217	3.53	0	0	0	0	0	0	0	0	CONTROL	NA	Smoker	57.18	59.19	NA	NA	NA
OIM_CTRL 019	OIM_CTRL 019_S1	3.9033784935313736	3.22	3.0160098996046454	1.21	2.8339281258524487	5.2208875153677745	4.241542345919691	3.097885443680901	2.78	3.4	1.96	2.5417256436450026	4.875611963074217	3.53	0	0	0	0	0	0	0	0	CONTROL	NA	Non-Smoker	52.41	61.41	NA	NA	NA
OIM_CTRL 019	OIM_CTRL 019_S2	4.075256653336438	3.22	3.0922810995818253	1.778200121708989	2.982851827968636	6.061706394181506	4.986734981759249	3.385757563965583	2.78	3.4	1.96	3.428701343968905	5.045433416	3.804652045242274	0	0	0	0	0	0	0	0	CONTROL	NA	Non-Smoker	52.41	59.46	NA	NA	NA
OIM_CTRL 019	OIM_CTRL 019_S3	3.790374242346837	3.22	3.035982797679045	1.21	2.924115790885912	5.468511439078751	4.643247044098759	3.059726012774477	2.78	3.4	1.96	2.406057700106806	4.875611963074217	3.53	0	0	0	0	0	0	0	0	CONTROL	NA	Non-Smoker	52.41	58.69	NA	NA	NA
OIM_CTRL 019	OIM_CTRL 019_S4	4.245644579566971	3.22	3.0405180589576055	1.4220199027191474	2.8969322420703962	5.937193341021465	4.443463718726083	3.3862805360344743	2.78	3.4	1.96	3.197593711540078	4.875611963074217	3.53	0	0	0	0	0	0	0	0	CONTROL	NA	Non-Smoker	52.41	57.43	NA	NA	NA
OIM_CTRL 019	OIM_CTRL 019_S5	4.328854603891636	3.22	2.85	1.618319998901247	2.982840926396408	5.484659364	4.450843313083136	3.6756366739553132	2.78	3.4	1.96	2.680252427952566	4.875611963074217	3.53	0	0	0	0	0	0	0	0	CONTROL	NA	Non-Smoker	52.41	54.47	NA	NA	NA
OIM_CTRL 019	OIM_CTRL 019_S6	4.424122940470543	3.22	2.85	1.3464351038307971	3.020247957464848	5.015335834	4.279876729187756	3.593631200744377	2.78	3.4	1.96	2.507213954413851	4.875611963074217	3.53	0	0	0	0	0	0	0	0	CONTROL	NA	Non-Smoker	52.41	52.39	NA	NA	NA
OIM_CTRL 020	OIM_CTRL 020_S1	3.09	3.22	2.85	1.2418854229081289	2.3452086304309696	4.728840573386163	3.99	3.03	2.78	3.4	1.96	2.831303233215765	4.875611963074217	3.53	0	0	0	0	0	0	0	0	CONTROL	NA	Non-Smoker	69.59	76.63	NA	NA	NA
OIM_CTRL 020	OIM_CTRL 020_S2	3.09	3.22	2.85	1.21	2.0689155656796987	4.728840573386163	3.99	3.03	2.78	3.4	1.96	2.748535274	4.875611963074217	3.53	0	0	0	0	0	0	0	0	CONTROL	NA	Non-Smoker	69.59	74.6	NA	NA	NA
OIM_CTRL 020	OIM_CTRL 020_S3	3.09	3.22	2.85	1.21	2.206388538632654	4.728840573386163	3.99	3.03	2.78	3.4	1.96	2.461564806760422	4.875611963074217	3.53	0	0	0	0	0	0	0	0	CONTROL	NA	Non-Smoker	69.59	73.64	NA	NA	NA
OIM_CTRL 020	OIM_CTRL 020_S4	3.09	3.22	2.85	1.229968545350974	2.1223615332617967	4.728840573386163	3.99	3.03	2.78	3.4	1.96	2.4528340350067657	4.875611963074217	3.53	0	0	0	0	0	0	0	0	CONTROL	NA	Non-Smoker	69.59	72.79	NA	NA	NA
OIM_CTRL 020	OIM_CTRL 020_S5	3.09	3.22	2.85	1.21	1.4729288911869438	4.728840573386163	3.99	3.03	2.78	3.4	1.96	2.28	4.875611963074217	3.53	0	0	0	0	0	0	0	0	CONTROL	NA	Non-Smoker	69.59	71.7	NA	NA	NA
OIM_CTRL 021	OIM_CTRL 021_S1	3.09	3.22	2.85	1.21	2.5850888539449506	4.728840573386163	3.99	3.03	2.78	3.4	1.96	2.689692249	4.875611963074217	3.53	0	0	0	0	0	0	0	0	CONTROL	NA	Smoker	65.13	74.15	NA	NA	NA
OIM_CTRL 021	OIM_CTRL 021_S2	3.142937900744763	3.22	2.85	1.21	2.571282192	4.728840573386163	4.321088396766457	3.03	2.78	3.4	1.96	3.0270831994714387	4.875611963074217	3.53	0	0	0	0	0	0	0	0	CONTROL	NA	Smoker	65.13	73.16	NA	NA	NA
OIM_CTRL 021	OIM_CTRL 021_S3	3.09	3.22	2.85	1.21	2.317102029435881	4.728840573386163	3.99	3.03	2.78	3.4	1.96	2.28	4.875611963074217	3.53	0	0	0	0	0	0	0	0	CONTROL	NA	Smoker	65.13	72.23	NA	NA	NA
OIM_CTRL 021	OIM_CTRL 021_S4	3.09	3.22	2.85	1.21	2.1884712407530946	4.728840573386163	3.99	3.03	2.78	3.4	1.96	2.291475815	4.875611963074217	3.53	0	0	0	0	0	0	0	0	CONTROL	NA	Smoker	65.13	70.2	NA	NA	NA
OIM_CTRL 021	OIM_CTRL 021_S5	3.135729364	3.22	2.85	1.21	2.521923947980196	4.728840573386163	4.381817404072868	3.03	2.78	3.4	1.96	2.632138939388523	4.875611963074217	3.53	0	0	0	0	0	0	0	0	CONTROL	NA	Smoker	65.13	68.16	NA	NA	NA
OIM_CTRL 021	OIM_CTRL 021_S6	3.1771020873992244	3.22	2.85	1.21	2.160085664826583	4.728840573386163	3.99	3.03	2.78	3.4	1.96	2.3084093086732134	4.875611963074217	3.53	0	0	0	0	0	0	0	0	CONTROL	NA	Smoker	65.13	67.18	NA	NA	NA
OIM_CTRL 021	OIM_CTRL 021_S7	3.09	3.22	2.85	1.21	2.181612023592867	4.728840573386163	3.99	3.03	2.78	3.4	1.96	2.3948891862817367	4.875611963074217	3.53	0	0	0	0	0	0	0	0	CONTROL	NA	Smoker	65.13	66.25	NA	NA	NA
OIM_CTRL 021	OIM_CTRL 021_S8	3.3064468129758806	3.22	2.85	1.21	2.5634614097045834	4.728840573386163	4.088576676872456	3.03	2.78	3.4	1.96	2.5573611682612762	4.875611963074217	3.53	0	0	0	0	0	0	0	0	CONTROL	NA	Smoker	65.13	65.08	NA	NA	NA
OIM_CTRL 022	OIM_CTRL 022_S1	3.4800670780808463	3.22	2.85	1.21	3.6367690882996895	4.728840573386163	4.419996741207713	3.03	2.78	3.4	1.96	3.6032345090314717	4.875611963074217	3.53	0	0	0	0	0	0	0	0	CONTROL	NA	Smoker	59.42	67.45	NA	NA	NA
OIM_CTRL 022	OIM_CTRL 022_S2	3.218701697742129	3.22	2.85	1.2395974937825196	3.404754657188901	4.728840573386163	4.592016250616781	3.03	2.78	3.4	1.96	4.2088995674301595	4.875611963074217	3.53	0	0	0	0	0	0	0	0	CONTROL	NA	Smoker	59.42	66.45	NA	NA	NA
OIM_CTRL 022	OIM_CTRL 022_S3	3.09	3.22	2.85	1.21	3.388765760969902	4.728840573386163	4.773247127102933	3.03	2.78	3.4	1.96	3.586473281	4.875611963074217	3.53	0	0	0	0	0	0	0	0	CONTROL	NA	Smoker	59.42	65.44	NA	NA	NA
OIM_CTRL 022	OIM_CTRL 022_S4	3.3236951562516412	3.22	2.85	1.21	3.4610659963216013	4.728840573386163	4.682454428562637	3.03	2.78	3.4	1.96	3.542953995468321	4.875611963074217	3.623020898287396	0	0	0	0	0	0	0	0	CONTROL	NA	Smoker	59.42	64.43	NA	NA	NA
OIM_CTRL 022	OIM_CTRL 022_S5	3.2918621392640275	3.22	2.85	1.21	2.8054871043576717	4.728840573386163	4.071913599585881	3.03	2.78	3.4	1.96	3.046274828	4.875611963074217	3.53	0	0	0	0	0	0	0	0	CONTROL	NA	Smoker	59.42	63.44	NA	NA	NA
OIM_CTRL 022	OIM_CTRL 022_S6	3.5234876729080944	3.22	2.85	1.21	2.243526549411583	4.728840573386163	4.035215196080693	3.03	2.78	3.4	1.96	2.28	4.875611963074217	3.53	0	0	0	0	0	0	0	0	CONTROL	NA	Smoker	59.42	62.48	NA	NA	NA
OIM_CTRL 022	OIM_CTRL 022_S7	3.6240539370434823	3.22	2.85	1.21	2.649480504833013	4.728840573386163	3.99	3.03	2.78	3.4	1.96	2.834993750586035	4.875611963074217	3.53	0	0	0	0	0	0	0	0	CONTROL	NA	Smoker	59.42	61.47	NA	NA	NA
OIM_CTRL 022	OIM_CTRL 022_S8	3.4158304918064544	3.22	2.85	1.21	1.491007957728422	4.728840573386163	3.99	3.03	2.78	3.4	1.96	2.28	4.875611963074217	3.53	0	0	0	0	0	0	0	0	CONTROL	NA	Smoker	59.42	60.45	NA	NA	NA
OIM_CTRL 023	OIM_CTRL 023_S1	3.09	3.22	2.85	1.2781186468442103	2.386547311423811	4.728840573386163	3.99	3.03	2.78	3.4	1.96	2.6397714392741056	4.875611963074217	3.53	0	0	0	0	0	0	0	0	CONTROL	NA	Smoker	59	66.03	NA	NA	NA
OIM_CTRL 023	OIM_CTRL 023_S2	3.1059405211727116	3.22	2.85	1.324415078679235	2.279028405314898	4.728840573386163	3.99	3.03	2.78	3.4	1.96	2.670220916	4.875611963074217	3.53	0	0	0	0	0	0	0	0	CONTROL	NA	Smoker	59	65.05	NA	NA	NA
OIM_CTRL 023	OIM_CTRL 023_S3	3.1112861893335113	3.22	2.85	1.4370111690707088	2.244855731782247	4.728840573386163	3.99	3.03	2.78	3.4	1.96	2.28	4.875611963074217	3.53	0	0	0	0	0	0	0	0	CONTROL	NA	Smoker	59	64.02	NA	NA	NA
OIM_CTRL 023	OIM_CTRL 023_S4	3.09	3.22	2.85	1.6628178028334208	2.6483066068427314	4.728840573386163	4.240807935589014	3.03	2.78	3.4	1.96	2.7027215365055683	4.875611963074217	3.53	0	0	0	0	0	0	0	0	CONTROL	NA	Smoker	59	63.09	NA	NA	NA
OIM_CTRL 023	OIM_CTRL 023_S5	3.259506327401213	3.22	2.85	1.8576891274499368	2.7165628958164305	4.862682138117563	3.99	3.03	2.78	3.4	1.96	2.5683844880983466	4.875611963074217	3.53	0	0	0	0	0	0	0	0	CONTROL	NA	Smoker	59	62.06	NA	NA	NA
OIM_CTRL 023	OIM_CTRL 023_S6	3.1311661442135152	3.22	2.85	1.6313787490645428	2.385939895730265	4.891962988185755	3.99	3.03	2.78	3.4	1.96	2.5621300603191406	4.875611963074217	3.53	0	0	0	0	0	0	0	0	CONTROL	NA	Smoker	59	61.21	NA	NA	NA
OIM_CTRL 024	OIM_CTRL 024_S1	3.6889677967511765	3.22	2.85	1.21	2.6702214720347324	4.728840573386163	4.328666546862324	3.03	2.78	3.4	1.96	2.449991994865825	4.875611963074217	3.53	0	0	0	0	0	0	0	0	CONTROL	NA	Smoker	67.33	74.47	NA	NA	NA
OIM_CTRL 024	OIM_CTRL 024_S2	3.385604325668548	3.22	2.85	1.21	2.884002928846611	4.728840573386163	4.300237173204569	3.03	2.78	3.4	1.96	3.4779517625971472	4.875611963074217	3.53	0	0	0	0	0	0	0	0	CONTROL	NA	Smoker	67.33	73.36	NA	NA	NA
OIM_CTRL 024	OIM_CTRL 024_S3	3.6686035460344146	3.22	3.255723117737169	1.21	2.8639712801031845	4.728840573386163	4.582515949577739	3.03	2.78	3.4	1.96	2.7211798065029376	4.875611963074217	3.53	0	0	0	0	0	0	0	0	CONTROL	NA	Smoker	67.33	72.36	NA	NA	NA
OIM_CTRL 024	OIM_CTRL 024_S4	3.488854393750717	3.22	2.85	1.21	2.530788903216096	4.728840573386163	4.230171413954952	3.03	2.78	3.4	1.96	2.6799637558530245	4.875611963074217	3.53	0	0	0	0	0	0	0	0	CONTROL	NA	Smoker	67.33	71.42	NA	NA	NA
OIM_CTRL 024	OIM_CTRL 024_S5	3.5866585798161696	3.22	2.85	1.21	2.6852202432223726	4.728840573386163	3.99	3.03	2.78	3.4	1.96	2.6786293368259493	4.875611963074217	3.53	0	0	0	0	0	0	0	0	CONTROL	NA	Smoker	67.33	70.33	NA	NA	NA
OIM_CTRL 024	OIM_CTRL 024_S6	3.660980444051734	3.22	2.85	1.21	3.203144461847509	4.728840573386163	4.239850142784852	3.03	2.78	3.4	1.96	3.3428159424734174	4.875611963074217	3.53	0	0	0	0	0	0	0	0	CONTROL	NA	Smoker	67.33	69.35	NA	NA	NA
OIM_CTRL 024	OIM_CTRL 024_S7	3.663111746	3.22	2.85	1.21	4.197970500714585	4.728840573386163	4.741534024811833	3.03	2.78	3.4	1.96	4.981329498085291	4.875611963074217	3.53	0	0	0	0	0	0	0	0	CONTROL	NA	Smoker	67.33	68.39	NA	NA	NA
OIM_CTRL 025	OIM_CTRL 025_S1	3.713141452784128	3.22	2.85	1.399930980101295	2.752388297719696	4.728840573386163	4.573276224	3.03	2.78	3.4	1.96	2.9516634444650567	4.875611963074217	3.53	0	0	0	0	0	0	0	0	CONTROL	NA	Smoker	57.4	65.41	NA	NA	NA
OIM_CTRL 025	OIM_CTRL 025_S2	3.400295264249203	3.22	2.85	1.21	2.4807845971809224	4.728840573386163	4.5417862590364315	3.03	2.78	3.4	1.96	2.622035739667645	4.875611963074217	3.53	0	0	0	0	0	0	0	0	CONTROL	NA	Smoker	57.4	64.4	NA	NA	NA
OIM_CTRL 025	OIM_CTRL 025_S3	3.538993963932643	3.22	2.858431209554844	1.21	2.656963138628408	4.788749481659599	4.739248633142506	3.03	2.78	3.4	1.96	2.5705459850832977	4.875611963074217	3.53	0	0	0	0	0	0	0	0	CONTROL	NA	Smoker	57.4	63.5	NA	NA	NA
OIM_CTRL 025	OIM_CTRL 025_S4	3.566109773553442	3.22	2.85	1.2172125977876158	2.9308788117529376	4.728840573386163	4.829675111597136	3.03	2.78	3.4	1.96	3.150445738426538	4.875611963074217	3.53	0	0	0	0	0	0	0	0	CONTROL	NA	Smoker	57.4	62.45	NA	NA	NA
OIM_CTRL 025	OIM_CTRL 025_S5	3.424573353704303	3.22	2.85	1.21	2.8618749168835946	4.728840573386163	4.658898146125963	3.03	2.78	3.4	1.96	3.1105277868661743	4.875611963074217	3.53	0	0	0	0	0	0	0	0	CONTROL	NA	Smoker	57.4	61.55	NA	NA	NA
OIM_CTRL 025	OIM_CTRL 025_S6	3.4499154808235715	3.22	2.85	1.518280042525576	2.9185390502368036	4.734258163351749	4.930136219499796	3.03	2.78	3.4	1.96	2.9479685444255166	4.875611963074217	3.6765146623875724	0	0	0	0	0	0	0	0	CONTROL	NA	Smoker	57.4	60.38	NA	NA	NA
OIM_CTRL 025	OIM_CTRL 025_S7	3.2893114912744332	3.22	2.85	1.21	2.2771090078413194	4.728840573386163	4.315993241450106	3.03	2.78	3.4	1.96	2.460425508730564	4.875611963074217	3.53	0	0	0	0	0	0	0	0	CONTROL	NA	Smoker	57.4	58.46	NA	NA	NA
OIM_CTRL 026	OIM_CTRL 026_S1	3.2420563777994302	3.22	2.85	1.21	2.905261604	4.728840573386163	4.118946312974949	3.03	2.78	3.4	1.96	3.239408546422376	4.875611963074217	3.53	0	0	0	0	0	0	0	0	CONTROL	NA	Smoker	58.81	66.82	NA	NA	NA
OIM_CTRL 026	OIM_CTRL 026_S2	3.09	3.22	2.85	1.21	2.7596471076104283	4.728840573386163	3.99	3.03	2.78	3.4	1.96	2.7668509647604695	4.875611963074217	3.53	0	0	0	0	0	0	0	0	CONTROL	NA	Smoker	58.81	65.87	NA	NA	NA
OIM_CTRL 026	OIM_CTRL 026_S3	3.09	3.22	2.85	1.21	2.5837677455200136	4.728840573386163	3.99	3.03	2.78	3.4	1.96	2.8479047266454085	4.875611963074217	3.53	0	0	0	0	0	0	0	0	CONTROL	NA	Smoker	58.81	64.83	NA	NA	NA
OIM_CTRL 026	OIM_CTRL 026_S4	3.09	3.22	2.85	1.21	2.6116201577313074	4.728840573386163	3.99	3.03	2.78	3.4	1.96	2.477663508330539	4.875611963074217	3.53	0	0	0	0	0	0	0	0	CONTROL	NA	Smoker	58.81	63.83	NA	NA	NA
OIM_CTRL 026	OIM_CTRL 026_S5	3.09	3.22	2.85	1.21	2.862424736465127	4.728840573386163	3.99	3.03	2.78	3.4	1.96	2.5512876436599026	4.875611963074217	3.53	0	0	0	0	0	0	0	0	CONTROL	NA	Smoker	58.81	62.83	NA	NA	NA
OIM_CTRL 026	OIM_CTRL 026_S6	3.1275527569328494	3.22	2.85	1.21	2.806842273	4.728840573386163	3.99	3.03	2.78	3.4	1.96	2.8660739024905295	4.875611963074217	3.53	0	0	0	0	0	0	0	0	CONTROL	NA	Smoker	58.81	60.82	NA	NA	NA
OIM_CTRL 026	OIM_CTRL 026_S7	3.09	3.22	2.85	1.21	2.8583320427014804	4.728840573386163	3.99	3.03	2.78	3.4	1.96	3.330394665466555	4.875611963074217	3.53	0	0	0	0	0	0	0	0	CONTROL	NA	Smoker	58.81	58.67	NA	NA	NA
OIM_CTRL 027	OIM_CTRL 027_S1	3.111160111321776	3.22	2.85	1.21	1.6111892945789505	4.728840573386163	3.99	3.03	2.78	3.4	1.96	2.28	4.875611963074217	3.53	0	0	0	0	0	0	0	0	CONTROL	NA	Smoker	70.11	77.12	NA	NA	NA
OIM_CTRL 027	OIM_CTRL 027_S2	3.1438152945899875	3.22	2.85	1.21	1.718703398940867	4.728840573386163	3.99	3.03	2.78	3.4	1.96	2.28	4.875611963074217	3.53	0	0	0	0	0	0	0	0	CONTROL	NA	Smoker	70.11	76.19	NA	NA	NA
OIM_CTRL 027	OIM_CTRL 027_S3	3.0968925600933916	3.22	2.85	1.21	1.601166623547122	4.728840573386163	3.99	3.03	2.78	3.4	1.96	2.28	4.875611963074217	3.53	0	0	0	0	0	0	0	0	CONTROL	NA	Smoker	70.11	75.19	NA	NA	NA
OIM_CTRL 027	OIM_CTRL 027_S4	3.3685792182170338	3.22	2.85	1.21	1.8867081123754592	4.728840573386163	3.99	3.03	2.78	3.4	1.96	2.28	4.875611963074217	3.53	0	0	0	0	0	0	0	0	CONTROL	NA	Smoker	70.11	74.19	NA	NA	NA
OIM_CTRL 027	OIM_CTRL 027_S5	3.355121278659518	3.22	2.85	1.21	1.7754695494943067	4.728840573386163	3.99	3.03	2.78	3.4	1.96	2.28	4.875611963074217	3.53	0	0	0	0	0	0	0	0	CONTROL	NA	Smoker	70.11	73.21	NA	NA	NA
OIM_CTRL 027	OIM_CTRL 027_S6	3.7274977646213605	3.22	2.85	1.21	1.659028015244123	4.728840573386163	3.99	3.03	2.78	3.4	1.96	2.28	4.875611963074217	3.53	0	0	0	0	0	0	0	0	CONTROL	NA	Smoker	70.11	72.16	NA	NA	NA
OIM_CTRL 028	OIM_CTRL 028_S1	3.1787392003844057	3.22	2.85	1.21	2.2737139970150895	5.544620032736716	4.641472191137184	3.03	2.78	3.4	1.96	2.28	4.875611963074217	3.53	0	0	0	0	0	0	0	0	CONTROL	NA	Smoker	59.1	67.11	NA	NA	NA
OIM_CTRL 028	OIM_CTRL 028_S2	3.384089754191517	3.22	2.9000237167387724	1.21	2.337316036774418	6.008211610793396	4.829394554468414	3.03	2.78	3.4	1.96	2.5889105362173597	5.228008911137394	3.630758160585951	0	0	0	0	0	0	0	0	CONTROL	NA	Smoker	59.1	66.11	NA	NA	NA
OIM_CTRL 028	OIM_CTRL 028_S3	3.253727252362869	3.22	3.265913979294062	1.21	2.353284577317155	5.858757757	4.734493539345272	3.03	2.78	3.4	1.96	2.28	5.219495355473142	3.53	0	0	0	0	0	0	0	0	CONTROL	NA	Smoker	59.1	65.23	NA	NA	NA
OIM_CTRL 028	OIM_CTRL 028_S4	3.5678324492611866	3.22	2.85	1.21	2.6343919220380405	6.275509552	4.817611100061054	3.03	2.78	3.4	1.96	2.28	5.308976413542856	3.53	0	0	0	0	0	1	0	1	CONTROL	NA	Smoker	59.1	64.11	NA	NA	NA
OIM_CTRL 028	OIM_CTRL 028_S5	3.2822739580526963	3.22	3.4762090694038346	1.21	2.5366174577835707	5.883222066876229	4.956810015	3.03	2.78	3.4	1.96	2.602228600167016	5.055147020856542	3.5779779480479155	0	0	0	0	0	0	0	0	CONTROL	NA	Smoker	59.1	63.15	NA	NA	NA
OIM_CTRL 028	OIM_CTRL 028_S6	3.1593435159058063	3.3784874579260435	2.972210138074816	1.21	3.281126707227374	5.941664728	4.3845037027872715	3.03	2.78	3.4	1.96	2.313902098686234	4.875611963074217	3.53	0	0	0	0	0	0	0	0	CONTROL	NA	Smoker	59.1	62.18	NA	NA	NA
OIM_CTRL 028	OIM_CTRL 028_S7	3.2265535333895623	3.22	2.85	1.21	2.740119134107631	4.728840573386163	5.0114638865257675	3.03	2.78	3.4	1.96	2.978611060464794	4.875611963074217	3.8068528282794487	0	0	0	0	0	0	0	0	CONTROL	NA	Smoker	59.1	61.2	NA	NA	NA
OIM_CTRL 028	OIM_CTRL 028_S8	3.484892257563755	3.22	2.85	1.2255835355905798	2.059856373215085	4.728840573386163	4.922577684319621	3.03	2.78	3.4	1.96	2.28	4.875611963074217	3.5954992932434937	0	0	0	0	0	0	0	0	CONTROL	NA	Smoker	59.1	59.07	NA	NA	NA
OIM_CTRL 029	OIM_CTRL 029_S1	3.09	3.22	2.85	1.21	1.6205351665961412	4.728840573386163	4.2068970543901205	3.03	2.78	3.4	1.96	2.28	4.875611963074217	3.53	0	0	0	0	0	0	0	0	CONTROL	NA	Non-Smoker	64.63	71	NA	NA	NA
OIM_CTRL 029	OIM_CTRL 029_S2	3.09	3.22	2.85	1.21	1.3355239179915492	4.728840573386163	3.99	3.03	2.78	3.4	1.96	2.28	4.875611963074217	3.53	0	0	0	0	0	0	0	0	CONTROL	NA	Non-Smoker	64.63	69.77	NA	NA	NA
OIM_CTRL 029	OIM_CTRL 029_S3	3.0980739913779933	3.22	2.85	1.21	1.6877404127568636	4.757519971537551	4.103451727007465	3.03	2.78	3.4	1.96	2.28	4.875611963074217	3.53	0	0	0	0	0	0	0	0	CONTROL	NA	Non-Smoker	64.63	68.7	NA	NA	NA
OIM_CTRL 029	OIM_CTRL 029_S4	3.4973315996623358	3.22	2.85	1.21	1.5218634565749247	4.728840573386163	4.197696524480597	3.03	2.78	3.4	1.96	2.28	4.875611963074217	3.53	0	0	0	0	0	0	0	0	CONTROL	NA	Non-Smoker	64.63	67.8	NA	NA	NA
OIM_CTRL 029	OIM_CTRL 029_S5	3.352492716227082	3.4100038820717904	2.85	1.21	2.074426956846319	4.728840573386163	3.9939100226478272	3.03	2.78	3.4	1.96	2.28	4.875611963074217	3.53	0	0	0	0	0	0	0	0	CONTROL	NA	Non-Smoker	64.63	66.69	NA	NA	NA
OIM_CTRL 029	OIM_CTRL 029_S6	3.09	3.22	2.85	1.21	1.476922729657502	4.728840573386163	3.99	3.03	2.78	3.4	1.96	2.28	4.875611963074217	3.53	0	0	0	0	0	0	0	0	CONTROL	NA	Non-Smoker	64.63	65.64	NA	NA	NA
OIM_CTRL 029	OIM_CTRL 029_S7	3.09	3.22	2.85	1.21	1.439895492	4.728840573386163	3.99	3.03	2.78	3.4	1.96	2.28	4.875611963074217	3.53	0	0	0	0	0	0	0	0	CONTROL	NA	Non-Smoker	64.63	64.6	NA	NA	NA
OIM_CTRL 030	OIM_CTRL 030_S1	3.337450010233588	4.598170304983502	2.85	1.9353081897329407	2.5656789126024826	4.822897791791583	4.881504147404859	3.03	3.542743048472798	3.4	2.220996639579764	2.8980489525587023	4.875611963074217	3.759887070963944	0	0	0	0	0	0	0	0	CONTROL	NA	Non-Smoker	68.32	75.37	NA	NA	NA
OIM_CTRL 030	OIM_CTRL 030_S2	3.536105930079546	5.038704861617375	3.2034104732957616	2.285046248900376	2.9756783478591355	5.068959336422812	4.905075226183491	3.03	4.070449318	3.4	2.3994876946238404	3.3692186278698033	4.875611963074217	4.04885888	0	0	0	0	0	0	0	0	CONTROL	NA	Non-Smoker	68.32	74.44	NA	NA	NA
OIM_CTRL 030	OIM_CTRL 030_S3	3.478893303192481	5.105225006191298	3.2571752969727203	2.381057167540594	3.1489233829701875	5.263662735399946	4.8735350779461255	3.03	4.255759990920301	3.4	2.3963485658247263	3.482611746	4.875611963074217	4.151771420364872	0	0	0	0	0	0	0	0	CONTROL	NA	Non-Smoker	68.32	73.46	NA	NA	NA
OIM_CTRL 030	OIM_CTRL 030_S4	3.6468464083636074	4.848708955588697	2.9138123774071083	2.3996276126556504	2.754684306528964	5.265556161943458	5.117100133670599	3.237059333504108	4.111923160833678	3.4	2.618683720115034	3.0641956542695725	4.875611963074217	4.420422137047419	0	0	0	0	0	0	0	0	CONTROL	NA	Non-Smoker	68.32	72.47	NA	NA	NA
OIM_CTRL 030	OIM_CTRL 030_S5	3.456693495787614	4.802198566104238	2.9503303324059367	2.0106802987787478	2.6260792526494248	4.728840573386163	4.436321666	3.03	3.835255546883361	3.4	1.9904081775869862	2.870518887056119	4.875611963074217	3.53	0	0	0	0	0	0	0	0	CONTROL	NA	Non-Smoker	68.32	71.34	NA	NA	NA
OIM_CTRL 030	OIM_CTRL 030_S6	3.8259458730093825	4.9943167852273636	2.9685288332762827	2.133699407931773	2.7182504730997716	4.728840573386163	4.539088174147883	3.1150061179957893	4.1545871909334045	3.4	2.2167669797275655	3.2617663136390664	4.875611963074217	3.5940514094772733	0	0	0	0	0	0	0	0	CONTROL	NA	Non-Smoker	68.32	70.42	NA	NA	NA
OIM_CTRL 031	OIM_CTRL 031_S1	3.398905575146576	3.22	2.85	1.669971522232838	2.5092011148352196	5.707204598869579	4.815982976224158	3.03	2.78	3.4	1.96	2.5409536871620855	4.9449719679754365	3.53	0	0	0	0	0	0	0	0	CONTROL	NA	Smoker	60.05	68.02	NA	NA	NA
OIM_CTRL 031	OIM_CTRL 031_S2	3.447202985685295	3.22	2.8782791046698346	1.21	2.3833830875016004	5.604694676020687	4.6512262318616955	3.03	2.78	3.4	1.96	2.28	4.875611963074217	3.53	0	0	0	0	0	0	0	0	CONTROL	NA	Smoker	60.05	67.06	NA	NA	NA
OIM_CTRL 031	OIM_CTRL 031_S3	3.2251036238615027	3.22	2.85	1.21	2.184720617463903	5.489953158577049	4.635969424605124	3.03	2.78	3.4	1.96	2.477250401159857	4.875611963074217	3.53	0	0	0	0	0	0	0	0	CONTROL	NA	Smoker	60.05	66.12	NA	NA	NA
OIM_CTRL 031	OIM_CTRL 031_S4	3.4141988068535136	3.22	2.85	1.274374126784866	2.248556401	5.551248158387705	4.798981165599129	3.03	2.78	3.4	1.96	2.527301952633178	4.890524276	3.53	0	0	0	0	0	0	0	0	CONTROL	NA	Smoker	60.05	65.07	NA	NA	NA
OIM_CTRL 031	OIM_CTRL 031_S5	3.508289126745937	3.22	2.85	1.21	2.2790762487610685	5.871013866774136	4.544176862	3.03	2.78	3.4	1.96	2.2835993818356606	5.081762723912452	3.53	0	0	0	0	0	0	0	0	CONTROL	NA	Smoker	60.05	64.08	NA	NA	NA
OIM_CTRL 031	OIM_CTRL 031_S6	3.706495519921757	3.22	2.85	1.21	2.1408113299788503	4.728840573386163	4.079737915841047	3.03	2.78	3.4	1.96	2.28	4.875611963074217	3.53	0	0	0	0	0	0	0	0	CONTROL	NA	Smoker	60.05	62.06	NA	NA	NA
OIM_CTRL 032	OIM_CTRL 032_S1	3.09	3.22	2.85	1.3738142123193129	1.660390370546899	4.728840573386163	5.364160182341544	3.03	2.78	3.4	1.96	2.28	4.875611963074217	4.558171677	0	0	0	0	0	0	0	0	CONTROL	NA	Smoker	56.99	63.01	NA	NA	NA
OIM_CTRL 032	OIM_CTRL 032_S2	3.09	3.22	2.85	1.21	1.17	4.728840573386163	4.478454838376865	3.03	2.78	3.4	1.96	2.28	4.875611963074217	3.6714067154629086	0	0	0	0	0	0	0	0	CONTROL	NA	Smoker	56.99	62.05	NA	NA	NA
OIM_CTRL 032	OIM_CTRL 032_S3	3.09	3.22	2.85	1.2355258122602466	1.3782107510426531	4.728840573386163	4.598578291691327	3.03	2.78	3.4	1.96	2.28	4.875611963074217	3.978969763	0	0	0	0	0	0	0	0	CONTROL	NA	Smoker	56.99	61.03	NA	NA	NA
OIM_CTRL 032	OIM_CTRL 032_S4	3.09	3.22	2.85	1.21	1.2466120628875141	4.728840573386163	4.653611491430822	3.03	2.78	3.4	1.96	2.28	4.875611963074217	3.9911492125745336	0	0	0	0	0	0	0	0	CONTROL	NA	Smoker	56.99	60.07	NA	NA	NA
OIM_CTRL 032	OIM_CTRL 032_S5	3.09	3.22	2.85	1.2292720183885808	1.2765039858269236	4.728840573386163	4.8612893670193715	3.03	2.78	3.4	1.96	2.28	4.875611963074217	3.9564750967597533	0	0	0	0	0	0	0	0	CONTROL	NA	Smoker	56.99	59.08	NA	NA	NA
OIM_CTRL 033	OIM_CTRL 033_S1	4.256118733227128	3.22	2.85	1.8319355589207007	2.6412370563348495	4.728840573386163	4.598473708797359	3.9257241654643265	2.78	3.4	1.96	2.9591811518702613	4.875611963074217	3.694091358	0	0	0	0	0	0	0	0	CONTROL	NA	NA	55.71	61.71	NA	NA	NA
OIM_CTRL 033	OIM_CTRL 033_S2	3.9138369196697402	3.22	2.85	1.4014073418598845	2.203045911279197	4.728840573386163	4.5696420079519235	3.705988272316428	2.78	3.4	1.96	2.362925774	4.875611963074217	3.53	0	0	0	0	0	0	0	0	CONTROL	NA	NA	55.71	60.72	NA	NA	NA
OIM_CTRL 033	OIM_CTRL 033_S3	3.836326575088639	3.22	2.85	1.3280280703374043	2.159134979366956	4.728840573386163	4.269852700230504	3.6943429343470457	2.78	3.4	1.96	2.3300410583340083	4.875611963074217	3.53	0	0	0	0	0	0	0	0	CONTROL	NA	NA	55.71	58.86	NA	NA	NA
OIM_CTRL 033	OIM_CTRL 033_S4	3.9613645586120856	3.22	2.854245404383734	1.21	1.9675842731546944	4.728840573386163	4.002983818132958	3.6613706240779016	2.78	3.4	1.96	2.28	4.875611963074217	3.53	0	0	0	0	0	0	0	0	CONTROL	NA	NA	55.71	57.78	NA	NA	NA
OIM_CTRL 033	OIM_CTRL 033_S5	4.027183735945106	3.22	3.037257341047278	1.6017699612703276	2.3891783019263024	4.728840573386163	4.6889606075011905	3.826313929494801	2.78	3.4	1.96	2.9280898218647744	4.875611963074217	3.53	0	0	0	0	0	0	0	0	CONTROL	NA	NA	55.71	56.71	NA	NA	NA
OIM_CTRL 033	OIM_CTRL 033_S6	4.092846137	3.22	2.85	1.2582244107940812	2.0932971795530277	4.728840573386163	3.99	3.797757105	2.78	3.4	1.96	2.28	4.875611963074217	3.53	0	0	0	0	0	0	0	0	CONTROL	NA	NA	55.71	55.79	NA	NA	NA
OIM_CTRL 034	OIM_CTRL 034_S1	3.5211754133811026	3.22	2.9572356795483508	2.1354823774801064	3.8281928194833004	4.754983553133667	5.238051126512134	3.03	2.78	3.4	2.1016571392231755	3.7018528023261466	4.875611963074217	3.8968024044635063	0	0	0	0	0	0	0	0	CONTROL	NA	Smoker	70.42	75.64	NA	NA	NA
OIM_CTRL 034	OIM_CTRL 034_S2	4.108627386982583	3.232833867764354	3.1705633326627556	2.878310051	4.080917331396639	5.106652801458834	5.3577118797494006	3.386786389005406	2.78	3.4	2.9241090043906466	4.678311303906806	4.875611963074217	4.357081379747563	0	0	0	0	0	0	0	0	CONTROL	NA	Smoker	70.42	74.45	NA	NA	NA
OIM_CTRL 034	OIM_CTRL 034_S3	3.5999647093996656	3.4761803238365947	3.039387862820824	2.4144862906194318	3.219094378490864	4.849173829185407	4.8789679594977615	3.03	2.78	3.4	2.2170567104623453	3.546279474120656	4.875611963074217	3.6266818023882514	0	0	0	0	0	0	0	0	CONTROL	NA	Smoker	70.42	73.45	NA	NA	NA
OIM_CTRL 034	OIM_CTRL 034_S4	3.266896355527487	3.22	2.9389600204555855	2.414617068488493	2.6951914883608024	4.728840573386163	5.2906208524270975	3.03	2.78	3.4	2.3633511965471823	3.196686947209556	4.875611963074217	4.264044507193468	0	0	0	0	0	0	0	0	CONTROL	NA	Smoker	70.42	72.47	NA	NA	NA
OIM_CTRL 034	OIM_CTRL 034_S5	3.6555983085402284	3.22	2.864289072937698	1.9892586285735423	2.453682471127869	4.728840573386163	4.722915140884183	3.03	2.78	3.4	2.0527674965636367	2.5972747803122394	4.875611963074217	3.5309529513005726	0	0	0	0	0	0	0	0	CONTROL	NA	Smoker	70.42	71.44	NA	NA	NA
OIM_CTRL 034	OIM_CTRL 034_S6	3.7123679610682756	3.22	2.85	1.8815182779357853	2.414294216780958	4.728840573386163	4.5688980093683655	3.03	2.78	3.4	2.119092205676403	2.669035084836672	4.875611963074217	3.53	0	0	0	0	0	0	0	0	CONTROL	NA	Smoker	70.42	70.33	NA	NA	NA
OIM_CTRL 035	OIM_CTRL 035_S1	3.09	3.22	2.85	1.21	1.8840879810545208	4.728840573386163	3.99	3.03	2.78	3.4	1.96	2.28	4.875611963074217	3.53	0	0	0	0	0	0	0	0	CONTROL	NA	Smoker	63.76	70.8	NA	NA	NA
OIM_CTRL 035	OIM_CTRL 035_S2	3.09	3.22	2.85	1.21	1.9853164621449024	4.728840573386163	4.615583233413159	3.03	2.78	3.4	1.96	2.28	4.875611963074217	3.53	0	0	0	0	0	0	0	0	CONTROL	NA	Smoker	63.76	68.92	NA	NA	NA
OIM_CTRL 035	OIM_CTRL 035_S3	3.09	3.22	2.85	1.21	1.9398607891883146	4.728840573386163	4.430490654064296	3.03	2.78	3.4	1.96	2.28	4.875611963074217	3.53	0	0	0	0	0	0	0	0	CONTROL	NA	Smoker	63.76	67.78	NA	NA	NA
OIM_CTRL 035	OIM_CTRL 035_S4	3.1197297999611897	3.22	2.85	1.21	1.8542296265774936	4.728840573386163	4.143320351916668	3.03	2.78	3.4	1.96	2.28	4.875611963074217	3.53	0	0	0	0	0	0	0	0	CONTROL	NA	Smoker	63.76	66.86	NA	NA	NA
OIM_CTRL 035	OIM_CTRL 035_S5	3.09	3.22	2.85	1.21	1.8486492465881539	4.728840573386163	4.165839291072208	3.03	2.78	3.4	1.96	2.28	4.875611963074217	3.53	0	0	0	0	0	0	0	0	CONTROL	NA	Smoker	63.76	65.79	NA	NA	NA
OIM_CTRL 035	OIM_CTRL 035_S6	3.266162531698025	3.4234185980251066	2.85	1.2498276497703844	1.8164119454650849	4.728840573386163	4.187729350923189	3.03	2.78	3.4	1.96	2.28	4.875611963074217	3.53	0	0	0	0	0	0	0	0	CONTROL	NA	Smoker	63.76	64.81	NA	NA	NA
OIM_CTRL 035	OIM_CTRL 035_S7	3.2390610808439386	3.2560332538635404	2.85	1.228575074320367	2.0654807684949907	4.728840573386163	4.7074739496710345	3.03	2.78	3.4	1.96	2.28	4.875611963074217	3.53	0	0	0	0	0	0	0	0	CONTROL	NA	Smoker	63.76	63.74	NA	NA	NA
OIM_CTRL 036	OIM_CTRL 036_S1	4.402660145667444	3.22	2.85	1.501325501760655	3.010041595	4.728840573386163	3.99	4.220672986853554	2.78	3.4	1.96	2.8059901037522277	4.875611963074217	3.53	0	0	0	0	0	0	0	0	CONTROL	NA	Non-Smoker	51.67	59.73	NA	NA	NA
OIM_CTRL 036	OIM_CTRL 036_S2	3.7093929103448984	3.22	2.85	1.5775715543232274	2.580854916067344	4.728840573386163	3.99	3.7090108119878176	2.78	3.4	1.96	3.245802755448053	4.875611963074217	3.53	0	0	0	0	0	0	0	0	CONTROL	NA	Non-Smoker	51.67	58.72	NA	NA	NA
OIM_CTRL 036	OIM_CTRL 036_S3	3.643867397364381	3.22	2.85	1.6536614	2.6515732664861478	4.728840573386163	4.137371118049571	3.489568697300571	2.78	3.4	1.96	3.3705622136834794	4.875611963074217	3.53	0	0	0	0	0	0	0	0	CONTROL	NA	Non-Smoker	51.67	57.78	NA	NA	NA
OIM_CTRL 036	OIM_CTRL 036_S4	3.5724489498575998	3.22	2.85	1.6250576021558303	2.3328118958114286	4.728840573386163	3.99	3.3631531207823833	2.78	3.4	1.96	2.842243093655566	4.875611963074217	3.53	0	0	0	0	0	0	0	0	CONTROL	NA	Non-Smoker	51.67	55.81	NA	NA	NA
OIM_CTRL 036	OIM_CTRL 036_S5	3.7109599790641563	3.22	2.85	1.8562441096926279	2.8631464529625195	4.728840573386163	4.164095183131408	3.529383828301453	2.78	3.4	1.96	3.2456617786295245	4.875611963074217	3.53	0	0	0	0	0	0	0	0	CONTROL	NA	Non-Smoker	51.67	54.69	NA	NA	NA
OIM_CTRL 036	OIM_CTRL 036_S6	3.7028254092851873	3.22	2.85	1.21	3.167196404507562	4.728840573386163	3.99	3.537448214366429	2.78	3.4	1.96	2.8383635069181894	4.875611963074217	3.53	0	0	0	0	0	0	0	0	CONTROL	NA	Non-Smoker	51.67	53.72	NA	NA	NA
OIM_CTRL 037	OIM_CTRL 037_S1	3.3451687618176313	3.22	2.962084168885198	1.21	2.295072844379358	4.728840573386163	4.6421881895316846	3.03	2.78	3.4	1.96	2.28	4.875611963074217	3.53	0	0	0	0	0	0	0	0	CONTROL	NA	Smoker	55.36	64.32	NA	NA	NA
OIM_CTRL 037	OIM_CTRL 037_S2	3.1315241372894915	3.22	2.85	1.21	2.239814417691861	4.728840573386163	4.454487691600513	3.03	2.78	3.4	1.96	2.559497068777562	4.875611963074217	3.53	0	0	0	0	0	0	0	0	CONTROL	NA	Smoker	55.36	63.44	NA	NA	NA
OIM_CTRL 037	OIM_CTRL 037_S3	3.392112559	3.22	3.1886935552854823	1.21	2.5545995758285165	4.728840573386163	4.645911635	3.03	2.78	3.4	1.96	2.565045952701502	4.875611963074217	3.53	0	0	0	0	0	0	0	0	CONTROL	NA	Smoker	55.36	61.68	NA	NA	NA
OIM_CTRL 037	OIM_CTRL 037_S4	3.09	3.22	2.85	1.21	2.157989689523466	4.728840573386163	4.213575219351417	3.03	2.78	3.4	1.96	2.3848643060210915	4.875611963074217	3.53	0	0	0	0	0	0	0	0	CONTROL	NA	Smoker	55.36	59.53	NA	NA	NA
OIM_CTRL 037	OIM_CTRL 037_S5	3.091617023577517	3.22	2.85	1.21	2.0123974531962268	4.728840573386163	3.99	3.03	2.78	3.4	1.96	2.28	4.875611963074217	3.53	0	0	0	0	0	0	0	0	CONTROL	NA	Smoker	55.36	57.42	NA	NA	NA
OIM_CTRL 038	OIM_CTRL 038_S1	3.09	3.22	2.85	1.21	1.909869148391571	4.728840573386163	3.99	3.03	2.78	3.4	1.96	2.28	4.875611963074217	3.53	0	0	0	0	0	0	0	0	CONTROL	NA	NA	50.72	55.86	NA	NA	NA
OIM_CTRL 038	OIM_CTRL 038_S2	3.09	3.22	2.85	1.21	1.8661609896325628	4.728840573386163	4.245917699	3.03	2.78	3.4	1.96	2.28	4.875611963074217	3.53	0	0	0	0	0	0	0	0	CONTROL	NA	NA	50.72	54.73	NA	NA	NA
OIM_CTRL 038	OIM_CTRL 038_S3	3.09	3.22	2.85	1.21	2.0646571175631503	4.728840573386163	4.004368274107264	3.03	2.78	3.4	1.96	2.28	4.875611963074217	3.53	0	0	0	0	0	0	0	0	CONTROL	NA	NA	50.72	53.74	NA	NA	NA
OIM_CTRL 038	OIM_CTRL 038_S4	3.09	3.22	2.85	1.21	2.118995388620229	4.728840573386163	4.179287119226318	3.03	2.78	3.4	1.96	2.4558696237521493	4.875611963074217	3.53	0	0	0	0	0	0	0	0	CONTROL	NA	NA	50.72	52.8	NA	NA	NA
OIM_CTRL 039	OIM_CTRL 039_S1	3.499272874459107	3.22	2.85	1.343271191631547	2.07997233	4.728840573386163	4.175258264990252	3.03	2.78	3.4	1.96	2.4724116182144114	4.875611963074217	3.53	0	0	0	0	0	0	0	0	CONTROL	NA	Smoker	56.13	60.11	NA	NA	NA
OIM_CTRL 039	OIM_CTRL 039_S2	3.404079246692859	3.22	2.85	1.21	2.0097178329792986	4.728840573386163	3.99	3.03	2.78	3.4	1.96	2.28	4.875611963074217	3.53	0	0	0	0	0	0	0	0	CONTROL	NA	Smoker	56.13	59.16	NA	NA	NA
OIM_CTRL 039	OIM_CTRL 039_S3	3.244735142853226	3.22	2.85	1.21	2.107300077837784	4.728840573386163	3.99	3.03	2.78	3.4	1.96	2.28	4.875611963074217	3.53	0	0	0	0	0	0	0	0	CONTROL	NA	Smoker	56.13	58.13	NA	NA	NA
OIM_CTRL 039	OIM_CTRL 039_S4	3.3303345691189135	3.22	2.85	1.21	2.153703397	4.728840573386163	4.130425698337341	3.03	2.78	3.4	1.96	2.28	4.875611963074217	3.53	0	0	0	0	0	0	0	0	CONTROL	NA	Smoker	56.13	57.22	NA	NA	NA
OIM_CTRL 039	OIM_CTRL 039_S5	3.5384653646979394	3.22	2.85	1.2956330648470324	2.138458635252714	4.731970185	4.533654842774926	3.03	2.78	3.4	1.96	2.5020158301098743	4.875611963074217	3.53	0	0	0	0	0	0	0	0	CONTROL	NA	Smoker	56.13	56.11	NA	NA	NA
OIM_CTRL 040	OIM_CTRL 040_S1	3.09	3.22	2.9123557125011033	1.2984165918482955	2.8981702067376816	4.728840573386163	4.248265476	3.03	2.78	3.4	1.96	3.1833573992417277	4.875611963074217	3.53	0	0	0	0	0	0	0	0	CONTROL	NA	Smoker	65.18	70.44	NA	NA	NA
OIM_CTRL 040	OIM_CTRL 040_S2	3.09	3.22	2.85	1.3724146614329389	2.921707499036553	4.728840573386163	4.290588439652487	3.03	2.78	3.4	1.96	3.135753863977212	4.875611963074217	3.53	0	0	0	0	0	0	0	0	CONTROL	NA	Smoker	65.18	69.5	NA	NA	NA
OIM_CTRL 040	OIM_CTRL 040_S3	3.227487328091395	3.22	3.016876751407942	1.21	2.676449349113225	4.787644631874389	4.327349675501969	3.03	2.78	3.4	1.96	2.4425841830577957	4.875611963074217	3.53	0	0	0	0	0	0	0	0	CONTROL	NA	Smoker	65.18	67.39	NA	NA	NA
OIM_CTRL 040	OIM_CTRL 040_S4	3.09	3.22	2.85	1.21	2.3012614160309934	4.728840573386163	3.99	3.03	2.78	3.4	1.96	2.28	4.875611963074217	3.53	0	0	0	0	0	0	0	0	CONTROL	NA	Smoker	65.18	66.22	NA	NA	NA
OIM_CTRL 040	OIM_CTRL 040_S5	3.202166155359787	3.22	2.85	1.5536304684661648	2.6805330518549564	4.728840573386163	4.141309697193644	3.03	2.78	3.4	1.96	2.837825644880339	4.875611963074217	3.53	0	0	0	0	0	0	0	0	CONTROL	NA	Smoker	65.18	65.11	NA	NA	NA
OIM_CTRL 041	OIM_CTRL 041_S1	3.09	5.006774871890563	2.85	1.21	1.7548917359517762	4.728840573386163	3.99	3.03	4.111923160833678	3.4	1.96	2.28	4.875611963074217	3.53	0	0	0	0	0	0	0	0	CONTROL	NA	Smoker	73.72	79.74	NA	NA	NA
OIM_CTRL 041	OIM_CTRL 041_S2	3.2987831160541634	4.361856389442169	2.85	1.21	2.185675248530574	4.728840573386163	4.464541513522403	3.080077933078351	3.8457237726341664	3.4	1.96	2.28	4.875611963074217	3.53	0	0	0	0	0	0	0	0	CONTROL	NA	Smoker	73.72	78.76	NA	NA	NA
OIM_CTRL 041	OIM_CTRL 041_S3	3.09	4.589993136733873	2.85	1.301572998805349	1.672047488802741	4.728840573386163	3.99	3.03	3.9722906882346836	3.4	1.96	2.28	4.875611963074217	3.53	0	0	0	0	0	0	0	0	CONTROL	NA	Smoker	73.72	77.72	NA	NA	NA
OIM_CTRL 041	OIM_CTRL 041_S4	3.09	4.742519623966414	2.85	1.5903166145362486	2.1099168963029533	4.728840573386163	4.272538802101887	3.03	3.903126929016727	3.4	1.96	2.850748160552908	4.875611963074217	3.53	0	0	0	0	0	0	0	0	CONTROL	NA	Smoker	73.72	76.73	NA	NA	NA
OIM_CTRL 041	OIM_CTRL 041_S5	3.09	4.542850965191326	2.85	1.8191187465597267	2.135168054952929	4.728840573386163	4.222198230867643	3.03	3.6244951400788468	3.4	1.96	2.691505628420729	4.875611963074217	3.53	0	0	0	0	0	0	0	0	CONTROL	NA	Smoker	73.72	75.71	NA	NA	NA
OIM_CTRL 041	OIM_CTRL 041_S6	3.09	4.847518082157948	2.85	1.8888698352699802	2.2984207460052537	4.728840573386163	4.545536162462649	3.03	4.137064733975627	3.4	1.96	2.839355325118108	4.875611963074217	3.5644783755498386	0	0	0	0	0	0	0	0	CONTROL	NA	Smoker	73.72	74.73	NA	NA	NA
OIM_CTRL 042	OIM_CTRL 042_S1	4.442286269259999	3.22	2.9014765361802795	1.21	1.5491137285831917	4.728840573386163	4.620281081737199	3.158529676234102	2.78	3.4	1.96	2.28	4.875611963074217	3.53	0	0	0	0	0	0	0	0	CONTROL	NA	Smoker	57.73	62.78	NA	NA	NA
OIM_CTRL 042	OIM_CTRL 042_S2	4.0622652667228785	3.22	2.85	1.21	1.4612835708059886	4.728840573386163	3.99	3.03	2.78	3.4	1.96	2.28	4.875611963074217	3.53	0	0	0	0	0	0	0	0	CONTROL	NA	Smoker	57.73	61.82	NA	NA	NA
OIM_CTRL 042	OIM_CTRL 042_S3	4.398733399777022	3.22	3.003970599950316	1.21	1.9538428020521388	4.728840573386163	4.629042569429148	3.1311506962574724	2.78	3.4	1.96	2.28	4.875611963074217	3.53	0	0	0	0	0	0	0	0	CONTROL	NA	Smoker	57.73	60.74	NA	NA	NA
OIM_CTRL 042	OIM_CTRL 042_S4	4.291187139577419	3.22	2.85	1.21	1.9615201282143002	4.728840573386163	3.99	3.03	2.78	3.4	1.96	2.28	4.875611963074217	3.53	0	0	0	0	0	0	0	0	CONTROL	NA	Smoker	57.73	59.66	NA	NA	NA
OIM_CTRL 042	OIM_CTRL 042_S5	4.204801709143065	3.22	2.85	1.21	1.8748758245982873	4.728840573386163	3.99	3.03	2.78	3.4	1.96	2.28	4.875611963074217	3.53	0	0	0	0	0	0	0	0	CONTROL	NA	Smoker	57.73	58.85	NA	NA	NA
OIM_CTRL 043	OIM_CTRL 043_S1	4.243496955374762	3.22	2.85	1.224385516004419	2.702332497	4.728840573386163	3.9951840859875487	3.6735590521719756	2.78	3.4	1.96	3.3338190550008013	4.875611963074217	3.53	0	0	0	0	0	0	0	0	CONTROL	NA	Smoker	61.76	67.6	NA	NA	NA
OIM_CTRL 043	OIM_CTRL 043_S2	4.071951466491685	3.22	2.85	1.21	2.575275166991051	4.728840573386163	4.295242605062504	3.3158051021790707	2.78	3.4	1.96	3.2784622761819717	4.875611963074217	3.53	0	0	0	0	0	0	0	0	CONTROL	NA	Smoker	61.76	66.15	NA	NA	NA
OIM_CTRL 043	OIM_CTRL 043_S3	3.959269036469727	3.22	2.85	1.21	2.6704513388963873	4.728840573386163	3.99	3.459216132	2.78	3.4	1.96	2.8176586391437146	4.875611963074217	3.53	0	0	0	0	0	0	0	0	CONTROL	NA	Smoker	61.76	64.84	NA	NA	NA
OIM_CTRL 043	OIM_CTRL 043_S4	3.909373232015496	3.22	2.85	1.21	2.570986202331521	4.728840573386163	3.99	3.03	2.78	3.4	1.96	2.7589785816585417	4.875611963074217	3.53	0	0	0	0	0	0	0	0	CONTROL	NA	Smoker	61.76	63.71	NA	NA	NA
OIM_CTRL 043	OIM_CTRL 043_S5	4.085491963392854	3.22	2.85	1.21	2.7788554277031023	4.728840573386163	3.99	3.3559923104931384	2.78	3.4	1.96	2.966522785396447	4.875611963074217	3.53	0	0	0	0	0	0	0	0	CONTROL	NA	Smoker	61.76	62.73	NA	NA	NA
OIM_CTRL 044	OIM_CTRL 044_S1	3.6677994606705986	3.22	2.85	1.21	1.864824988926045	4.728840573386163	3.99	3.03	2.78	3.4	1.96	2.28	4.875611963074217	3.53	0	0	0	0	0	0	0	0	CONTROL	NA	Non-Smoker	52.75	61.73	NA	NA	NA
OIM_CTRL 044	OIM_CTRL 044_S2	3.700953651288701	3.22	2.85	1.525250861684577	1.9686438561853223	4.728840573386163	4.537405745	3.03	2.78	3.4	1.96	2.5889105362173597	4.875611963074217	3.53	0	0	0	0	0	0	0	0	CONTROL	NA	Non-Smoker	52.75	59.87	NA	NA	NA
OIM_CTRL 044	OIM_CTRL 044_S3	3.8829701623962576	3.22	2.85	1.5877711077444971	2.068937423177331	4.902553423748376	4.294880803855372	3.03	2.78	3.4	1.96	2.3341635630407707	4.875611963074217	3.53	0	0	0	0	0	0	0	0	CONTROL	NA	Non-Smoker	52.75	58.88	NA	NA	NA
OIM_CTRL 044	OIM_CTRL 044_S4	3.7786039789060264	3.22	2.85	1.6611800163721313	1.981246677609334	4.728840573386163	4.476788234025049	3.1317694153671076	2.78	3.4	1.96	2.342933624545114	4.875611963074217	3.53	0	0	0	0	0	0	0	0	CONTROL	NA	Non-Smoker	52.75	56.86	NA	NA	NA
OIM_CTRL 044	OIM_CTRL 044_S5	4.104509617245968	3.22	2.85	1.777339687026376	2.1298277270183443	4.728840573386163	4.046385316532044	3.3936484699144667	2.78	3.4	1.96	2.7464745529813017	4.875611963074217	3.53	0	0	0	0	0	0	0	0	CONTROL	NA	Non-Smoker	52.75	55.86	NA	NA	NA
OIM_CTRL 044	OIM_CTRL 044_S6	3.4899206312501803	3.22	2.85	1.7366539635224172	1.8333974483323359	4.728840573386163	4.580321301911149	3.03	2.78	3.4	1.96	2.28	4.875611963074217	3.53	0	0	0	0	0	0	0	0	CONTROL	NA	Non-Smoker	52.75	52.72	NA	NA	NA
OIM_CTRL 045	OIM_CTRL 045_S1	3.09	3.22	2.85	2.1274407216563853	3.6306908308029664	6.152905777	4.125670503228043	3.03	2.78	3.4	1.96	3.877249106344082	5.140920507427785	3.53	0	0	0	0	0	0	0	0	CONTROL	NA	Smoker	60.04	67.17	NA	NA	NA
OIM_CTRL 045	OIM_CTRL 045_S2	3.09	3.22	2.856202559782801	1.7954876155877184	3.355561910340063	6.214196508159503	3.9939879848246482	3.03	2.78	3.4	1.96	3.5546170882042194	5.022768652807696	3.53	0	0	0	0	0	1	0	1	CONTROL	NA	Smoker	60.04	66.24	NA	NA	NA
OIM_CTRL 045	OIM_CTRL 045_S3	3.5280784976832527	3.22	3.0494253346312163	2.480272486437813	3.6474075931580576	5.933675946148989	4.3420592195612135	3.03	2.78	3.4	1.96	3.9611868618281916	4.875611963074217	3.53	0	0	0	0	0	0	0	0	CONTROL	NA	Smoker	60.04	65.14	NA	NA	NA
OIM_CTRL 045	OIM_CTRL 045_S4	3.2047613502713714	3.22	2.910955042608652	1.8079379815701568	3.7383565390725444	6.287752393514974	4.464843825691616	3.03	2.78	3.4	1.96	3.6257503753011386	4.970606457078554	3.53	0	0	0	0	0	1	0	1	CONTROL	NA	Smoker	60.04	64.13	NA	NA	NA
OIM_CTRL 045	OIM_CTRL 045_S5	3.197137324707867	3.22	3.079820955198821	2.1802372789347073	3.5503740243922723	6.015565054592137	4.6660197490891795	3.03	2.78	3.4	1.96	3.659500638	4.875611963074217	3.53	0	0	0	0	0	0	0	0	CONTROL	NA	Smoker	60.04	63.09	NA	NA	NA
OIM_CTRL 045	OIM_CTRL 045_S6	3.259396803058258	3.22	2.85	2.471846740019937	3.689199068671642	6.208968282563564	4.459839866971934	3.03	2.78	3.4	2.047104168182906	4.223990832572466	5.408200543035491	3.53	0	0	0	0	0	1	0	1	CONTROL	NA	Smoker	60.04	61.23	NA	NA	NA
OIM_CTRL 046	OIM_CTRL 046_S1	3.968367926308942	3.22	2.85	1.6104437636375526	3.019881381768638	4.728840573386163	4.321411924	3.03	2.78	3.4	1.96	3.177073879177817	4.875611963074217	3.53	0	0	0	0	0	0	0	0	CONTROL	NA	Smoker	60.88	65.07	NA	NA	NA
OIM_CTRL 046	OIM_CTRL 046_S2	4.0699199724673605	3.22	2.85	2.1138247424639482	3.4163224015706906	4.728840573386163	4.975597377058094	3.271668790391158	2.78	3.4	2.016725966806649	3.5392884285552375	4.875611963074217	3.5970695090940614	0	0	0	0	0	0	0	0	CONTROL	NA	Smoker	60.88	63.92	NA	NA	NA
OIM_CTRL 046	OIM_CTRL 046_S3	3.918640465126873	3.22	3.004217711873576	1.8919821884904267	3.0841762046400394	4.728840573386163	4.731805902502447	3.03	2.78	3.4	1.96	3.242818585122082	4.875611963074217	3.53	0	0	0	0	0	0	0	0	CONTROL	NA	Smoker	60.88	61.87	NA	NA	NA
OIM_CTRL 046	OIM_CTRL 046_S4	4.387821546510343	3.22	3.1070459645275594	2.248942858366447	3.577229262163668	4.728840573386163	5.7557707122343595	3.4537342994310705	2.78	3.4	1.9696439126665026	3.822702027539452	4.875611963074217	3.6803515750396096	0	0	0	0	0	0	0	0	CONTROL	NA	Smoker	60.88	60.81	NA	NA	NA
OIM_CTRL 047	OIM_CTRL 047_S1	3.2550298101932773	3.22	2.85	1.2978923849023805	2.203699151580476	4.729392211776064	4.768330988937818	3.03	2.78	3.4	1.96	2.3922083125403164	4.875611963074217	3.53	0	0	0	0	0	0	0	0	CONTROL	NA	Smoker	59.16	65.27	NA	NA	NA
OIM_CTRL 047	OIM_CTRL 047_S2	3.09	3.22	2.85	1.21	2.0321012167549544	4.728840573386163	4.503005030384508	3.03	2.78	3.4	1.96	2.28	4.875611963074217	3.53	0	0	0	0	0	0	0	0	CONTROL	NA	Smoker	59.16	64.18	NA	NA	NA
OIM_CTRL 047	OIM_CTRL 047_S3	3.09	3.22	2.85	1.21	1.4752972048007718	4.728840573386163	3.9921292357143114	3.03	2.78	3.4	1.96	2.28	4.875611963074217	3.53	0	0	0	0	0	0	0	0	CONTROL	NA	Smoker	59.16	63.2	NA	NA	NA
OIM_CTRL 047	OIM_CTRL 047_S4	3.09	3.22	2.85	1.21	1.414151842296826	4.728840573386163	3.99	3.03	2.78	3.4	1.96	2.28	4.875611963074217	3.53	0	0	0	0	0	0	0	0	CONTROL	NA	Smoker	59.16	62.17	NA	NA	NA
OIM_CTRL 047	OIM_CTRL 047_S5	3.09	3.22	2.85	1.21	1.529515782686905	4.728840573386163	3.99	3.03	2.78	3.4	1.96	2.28	4.875611963074217	3.53	0	0	0	0	0	0	0	0	CONTROL	NA	Smoker	59.16	61.24	NA	NA	NA
OIM_CTRL 047	OIM_CTRL 047_S6	3.09	3.22	2.85	1.21	1.613083976697625	4.728840573386163	3.99	3.03	2.78	3.4	1.96	2.28	4.875611963074217	3.53	0	0	0	0	0	0	0	0	CONTROL	NA	Smoker	59.16	60.17	NA	NA	NA
OIM_CTRL 047	OIM_CTRL 047_S7	3.09	3.22	2.85	1.21	1.8262208081562465	4.728840573386163	3.99	3.03	2.78	3.4	1.96	2.28	4.875611963074217	3.53	0	0	0	0	0	0	0	0	CONTROL	NA	Smoker	59.16	58.99	NA	NA	NA
OIM_CTRL 048	OIM_CTRL 048_S1	3.168567058256129	3.22	2.85	1.3445410576849792	2.979885906845026	5.030927110703494	6.310805501	3.03	2.78	3.4	1.96	3.1028756116108385	4.875611963074217	4.335996054749163	0	0	0	0	0	0	0	0	CONTROL	NA	NA	50.66	55.73	NA	NA	NA
OIM_CTRL 048	OIM_CTRL 048_S2	3.1471858916454916	3.22	2.85	1.528377911559068	2.8260798717486195	5.122601333690451	6.6137018778673635	3.03	2.78	3.4	1.96	3.0387913222901215	4.875611963074217	5.4791956481241515	0	0	0	0	0	0	0	0	CONTROL	NA	NA	50.66	54.74	NA	NA	NA
OIM_CTRL 048	OIM_CTRL 048_S3	3.283022212204306	3.22	2.85	1.2328405235434494	2.911684673840554	5.358402155683529	6.7215044513799125	3.03	2.78	3.4	1.96	2.8943360508034024	4.875611963074217	5.022513221390547	0	0	0	0	0	0	0	0	CONTROL	NA	NA	50.66	53.81	NA	NA	NA
OIM_CTRL 048	OIM_CTRL 048_S4	3.3699818537759745	3.22	2.85	1.21	3.057020041279547	4.985443217323927	6.9524932503260555	3.03	2.78	3.4	1.96	2.8687857902985385	4.875611963074217	5.664599388089121	0	0	0	0	0	0	0	0	CONTROL	NA	NA	50.66	52.74	NA	NA	NA
OIM_CTRL 048	OIM_CTRL 048_S5	3.355121278659518	3.22	2.85	1.4508791687900804	3.043996283	5.8760656732483225	7.132540030170497	3.03	2.78	3.4	1.96	3.297715379061823	4.875611963074217	6.117596908203013	0	0	0	0	0	0	0	0	CONTROL	NA	NA	50.66	51.75	NA	NA	NA
OIM_CTRL 048	OIM_CTRL 048_S6	3.7048021709038816	3.22	2.85	1.6238679783441985	2.753884881	5.168523880580204	7.280844220717622	3.4116742500023607	2.78	3.4	1.96	3.267609008518501	4.875611963074217	6.259480153769923	0	0	0	0	0	0	0	0	CONTROL	NA	NA	50.66	50.58	NA	NA	NA
OIM_CTRL 049	OIM_CTRL 049_S1	4.0568385430230105	3.22	3.0022393706907806	1.21	3.5776709818248333	4.728840573386163	4.653876279583563	3.082152757860532	2.78	3.4	1.96	4.052134766263532	4.875611963074217	3.53	0	0	0	0	0	0	0	0	CONTROL	NA	Smoker	68.93	75.95	NA	NA	NA
OIM_CTRL 049	OIM_CTRL 049_S2	4.277191047098903	3.22	3.026570353328051	1.21	3.592967950030275	4.728840573386163	4.7951653340402665	3.3629512253911726	2.78	3.4	1.96	4.253489255	4.875611963074217	3.53	0	0	0	0	0	0	0	0	CONTROL	NA	Smoker	68.93	74.99	NA	NA	NA
OIM_CTRL 049	OIM_CTRL 049_S3	3.9610780138476893	3.22	2.85	1.21	4.818739084810789	4.728840573386163	3.99	3.03	2.78	3.4	1.96	5.530867763499741	4.875611963074217	3.53	0	0	0	0	1	0	0	1	CONTROL	NA	Smoker	68.93	73.95	NA	NA	NA
OIM_CTRL 049	OIM_CTRL 049_S4	4.251093793823196	3.22	3.371966438315628	1.21	4.010740354828863	4.728840573386163	4.969771942	3.248343924530613	2.78	3.4	1.96	4.551715416773114	4.875611963074217	3.53	0	0	0	0	0	0	0	0	CONTROL	NA	Smoker	68.93	72.95	NA	NA	NA
OIM_CTRL 049	OIM_CTRL 049_S5	4.504180620324637	3.22	3.4957786602292646	1.421359501881418	3.2240866843957505	5.0249469501045425	5.468090611276764	3.2936142757386206	2.78	3.4	1.96	3.4028695181026922	4.875611963074217	3.53	0	0	0	0	0	0	0	0	CONTROL	NA	Smoker	68.93	72.05	NA	NA	NA
OIM_CTRL 049	OIM_CTRL 049_S6	4.206884075654118	3.22	2.85	1.21	3.020993243488135	4.728840573386163	4.015451576923807	3.03	2.78	3.4	1.96	3.2642107536947185	4.875611963074217	3.53	0	0	0	0	0	0	0	0	CONTROL	NA	Smoker	68.93	71.04	NA	NA	NA
OIM_CTRL 049	OIM_CTRL 049_S7	4.877145429879585	3.22	3.4757823135288994	2.2280904378826163	3.527221126932973	5.724759970224793	5.386195322337263	3.656586047801079	2.78	3.4	1.96	3.703691762442581	4.875611963074217	3.53	0	0	0	0	0	0	0	0	CONTROL	NA	Smoker	68.93	70.07	NA	NA	NA
OIM_CTRL 049	OIM_CTRL 049_S8	4.305125212600677	3.22	3.088034813869573	1.21	3.020851892201312	4.728840573386163	4.249090068942836	3.3841923512124565	2.78	3.4	1.96	3.6130425656319094	4.875611963074217	3.53	0	0	0	0	0	0	0	0	CONTROL	NA	Smoker	68.93	68.91	NA	NA	NA
OIM_CTRL 050	OIM_CTRL 050_S1	3.379026981	3.22	2.85	1.21	2.6292977042338386	4.728840573386163	5.132000627156837	3.03	2.78	3.4	1.96	2.8407596774057646	4.875611963074217	3.545129359	0	0	0	0	0	0	0	0	CONTROL	NA	Smoker	65.32	72.32	NA	NA	NA
OIM_CTRL 050	OIM_CTRL 050_S2	3.452846804983447	3.22	2.85	1.21	2.5878288965726846	4.728840573386163	5.108673232732441	3.03	2.78	3.4	1.96	2.28	4.875611963074217	3.53	0	0	0	0	0	0	0	0	CONTROL	NA	Smoker	65.32	71.45	NA	NA	NA
OIM_CTRL 050	OIM_CTRL 050_S3	3.2093241063561218	3.22	2.85	1.2263061186868423	2.456959129480779	4.728840573386163	4.924748226664877	3.03	2.78	3.4	1.96	2.9250595019802716	4.875611963074217	3.548679881387142	0	0	0	0	0	0	0	0	CONTROL	NA	Smoker	65.32	70.52	NA	NA	NA
OIM_CTRL 050	OIM_CTRL 050_S4	3.807116346826329	3.22	2.85	1.21	2.5413581565589345	4.728840573386163	4.791064504143697	3.03	2.78	3.4	1.96	2.6531417778293465	4.875611963074217	3.53	0	0	0	0	0	0	0	0	CONTROL	NA	Smoker	65.32	69.43	NA	NA	NA
OIM_CTRL 050	OIM_CTRL 050_S5	3.249040429	3.22	2.85	1.21	2.248927443786774	4.728840573386163	4.802588572	3.03	2.78	3.4	1.96	2.28	4.875611963074217	3.53	0	0	0	0	0	0	0	0	CONTROL	NA	Smoker	65.32	68.37	NA	NA	NA
OIM_CTRL 050	OIM_CTRL 050_S6	3.3270450824628286	3.22	2.85	1.2372971784191629	2.1472942085715476	4.728840573386163	4.443111304028299	3.03	2.78	3.4	1.96	2.28	4.875611963074217	3.53	0	0	0	0	0	0	0	0	CONTROL	NA	Smoker	65.32	67.43	NA	NA	NA
OIM_CTRL 051	OIM_CTRL 051_S1	4.585775042707922	4.9665010544915305	3.582776481618531	3.142906798	3.123898562776808	6.07404279	6.327447293235638	4.274065712301681	2.78	3.4	3.792245288516262	3.482392800126779	5.330773600521796	5.947511058255424	0	0	0	1	0	0	0	1	CONTROL	NA	Smoker	64.33	73.31	NA	NA	NA
OIM_CTRL 051	OIM_CTRL 051_S2	4.429174594	4.853087132917157	4.313048741218779	2.8260848521647572	3.179488345889443	6.035052265367791	5.971627052555533	4.2306565485065315	3.2514058735839777	3.4	3.416248175438089	3.545700982948058	5.492876482	5.049696911361114	0	0	1	0	0	0	0	1	CONTROL	NA	Smoker	64.33	72.35	NA	NA	NA
OIM_CTRL 051	OIM_CTRL 051_S3	4.715636727677704	4.798869198861902	3.7830319191524353	2.9263250582125018	3.186327127591322	5.798727182446388	5.839539716783452	4.115942977629619	2.78	3.4	3.0270138399856563	3.2584173449591383	5.0995774933792655	4.712109664900904	0	0	0	0	0	0	0	0	CONTROL	NA	Smoker	64.33	70.45	NA	NA	NA
OIM_CTRL 051	OIM_CTRL 051_S4	4.346663477132489	4.5712418485652995	3.663949587525398	2.601572223952724	3.058844318714393	5.883059601577513	5.974107501652869	4.576981838384746	3.5326107060835286	3.4	3.8712456600623346	4.074710990590218	6.082449548721711	5.599184618131805	1	0	0	0	0	1	0	1	CONTROL	NA	Smoker	64.33	69.42	NA	NA	NA
OIM_CTRL 051	OIM_CTRL 051_S5	4.779730696901377	5.525228328922547	4.426702208081986	3.3320813746357287	3.4730970265636953	6.6093896449841445	6.570042557347737	4.100961242	2.78	3.4	3.5049030588843384	3.518443512813599	5.154613755941758	5.582119552898494	0	1	1	1	0	1	0	1	CONTROL	NA	Smoker	64.33	68.46	NA	NA	NA
OIM_CTRL 051	OIM_CTRL 051_S6	4.657359753338995	5.246552108246463	4.260596274148574	3.2746686277832717	3.301074350735245	6.375282755903585	6.485433498612048	4.2441478842043345	2.78	3.4	3.6467156728417303	3.618868871231264	5.438902092193573	5.840609602925838	0	0	1	1	0	1	0	1	CONTROL	NA	Smoker	64.33	66.42	NA	NA	NA
OIM_CTRL 052	OIM_CTRL 052_S1	3.8587310949461577	3.22	2.85	2.4199787445875787	3.4337052551742815	4.7379690275132145	5.197443818622618	3.03	2.78	3.4	2.246173644342318	3.281994568111659	4.875611963074217	3.53	0	0	0	0	0	0	0	0	CONTROL	NA	Smoker	68.15	72.17	NA	NA	NA
OIM_CTRL 052	OIM_CTRL 052_S2	4.493184231526306	3.22	3.2626204225064672	3.015111139333263	3.6139700866181577	4.745364568805274	5.552444256771933	3.417624239979772	2.78	3.4	2.9300518441568126	4.015787428564713	4.875611963074217	4.057242396022988	0	0	0	0	0	0	0	0	CONTROL	NA	Smoker	68.15	71.2	NA	NA	NA
OIM_CTRL 052	OIM_CTRL 052_S3	3.9335105015107095	3.22	3.393684568384641	2.601572223952723	3.5738090218921346	4.806050967156446	5.610852067412298	3.0859961554510096	2.78	3.4	2.518150390822174	3.4740396845135715	4.875611963074217	3.8432395516557643	0	0	0	0	0	0	0	0	CONTROL	NA	Smoker	68.15	70.31	NA	NA	NA
OIM_CTRL 052	OIM_CTRL 052_S4	4.142414969831169	3.22	3.1498232243139324	2.9230683692486186	3.683779345790539	4.895586841853447	5.680889739826446	3.03	2.78	3.4	2.6425689079281716	3.7257338638939848	4.875611963074217	3.9346360151257276	0	0	0	0	0	0	0	0	CONTROL	NA	Smoker	68.15	69.26	NA	NA	NA
OIM_CTRL 053	OIM_CTRL 053_S1	3.889236363568585	3.22	3.345059877551739	2.2001704987296957	3.496028620560968	5.009785291720606	4.514802728890259	3.03	2.78	3.4	1.96	3.396872419219908	4.875611963074217	3.53	0	0	0	0	0	0	0	0	CONTROL	NA	Smoker	66.4	72.46	NA	NA	NA
OIM_CTRL 053	OIM_CTRL 053_S2	3.9999215880135917	3.22	3.6331534198422073	2.6853602325635118	4.151809680997995	5.247600039356646	5.330003682417793	3.03	2.78	3.4	2.4879524323168836	4.581623921281098	4.875611963074217	4.019466427949819	0	0	0	0	0	0	0	0	CONTROL	NA	Smoker	66.4	71.44	NA	NA	NA
OIM_CTRL 053	OIM_CTRL 053_S3	4.015074808235024	3.22	3.334644397	2.1832060714326333	3.7662894919288017	5.036172791752931	4.8203196500900525	3.03	2.78	3.4	2.0258750085002637	4.011833555	4.875611963074217	3.53	0	0	0	0	0	0	0	0	CONTROL	NA	Smoker	66.4	70.5	NA	NA	NA
OIM_CTRL 053	OIM_CTRL 053_S4	4.071233564235442	3.22	3.366907453032171	2.1487949810474687	3.5831495729378138	5.134133623887765	4.752525262615612	3.03	2.78	3.4	1.96	3.763059474269304	4.875611963074217	3.53	0	0	0	0	0	0	0	0	CONTROL	NA	Smoker	66.4	69.58	NA	NA	NA
OIM_CTRL 053	OIM_CTRL 053_S5	3.974060972155205	3.22	3.415846060050969	1.4376315581479286	2.7633710017732356	4.728840573386163	4.378854600635075	3.03	2.78	3.4	1.96	2.5453488147556413	4.875611963074217	3.53	0	0	0	0	0	0	0	0	CONTROL	NA	Smoker	66.4	68.51	NA	NA	NA
OIM_CTRL 053	OIM_CTRL 053_S6	3.8956101896356556	3.22	3.3939245293889506	1.21	2.9572617733213096	4.728840573386163	4.291326972080522	3.03	2.78	3.4	1.96	2.479247711689095	4.875611963074217	3.53	0	0	0	0	0	0	0	0	CONTROL	NA	Smoker	66.4	67.42	NA	NA	NA
OIM_CTRL 053	OIM_CTRL 053_S7	3.881066950867804	3.22	3.6237193349583947	2.2181038364503154	3.5115910265724795	4.960502263234892	4.869002191651201	3.03	2.78	3.4	2.0741332546690083	3.6053295686445264	4.875611963074217	3.7138605488828125	0	0	0	0	0	0	0	0	CONTROL	NA	Smoker	66.4	66.37	NA	NA	NA
OIM_CTRL 054	OIM_CTRL 054_S1	3.935419106787145	3.22	2.85	2.1396237948522012	2.361534355186417	5.119650032156563	4.168970838414863	3.4268528604512065	2.78	3.4	1.96	2.2982430854644234	4.875611963074217	3.53	0	0	0	0	0	0	0	0	CONTROL	NA	Non-Smoker	73.03	82.06	NA	NA	NA
OIM_CTRL 054	OIM_CTRL 054_S2	3.946297728439006	3.22	2.85	2.0637999994152496	2.285788015306625	5.164980472720249	4.359715018046617	3.352287225889982	2.78	3.4	1.96	2.4907865397812765	4.875611963074217	3.53	0	0	0	0	0	0	0	0	CONTROL	NA	Non-Smoker	73.03	81.15	NA	NA	NA
OIM_CTRL 054	OIM_CTRL 054_S3	3.9031059574308755	3.22	2.85	2.0896562453560703	2.2490375380294707	4.994002085955406	4.1017125764903755	3.4828900933441793	2.78	3.4	1.96	2.6567752369227273	4.875611963074217	3.53	0	0	0	0	0	0	0	0	CONTROL	NA	Non-Smoker	73.03	80.25	NA	NA	NA
OIM_CTRL 054	OIM_CTRL 054_S4	4.012635656244048	3.22	2.85	2.2315041902968638	2.3768558766286474	5.408784210202667	3.99	3.192097402645975	2.78	3.4	1.96	2.634269819213797	4.875611963074217	3.53	0	0	0	0	0	0	0	0	CONTROL	NA	Non-Smoker	73.03	79.33	NA	NA	NA
OIM_CTRL 054	OIM_CTRL 054_S5	4.169803002	3.22	2.85	2.080978572102558	2.2679540882044917	5.2877202045634455	4.002983818132958	3.3795952733054757	2.78	3.4	1.96	2.5175563976955546	4.875611963074217	3.53	0	0	0	0	0	0	0	0	CONTROL	NA	Non-Smoker	73.03	78.16	NA	NA	NA
OIM_CTRL 054	OIM_CTRL 054_S6	4.103054117456601	3.22	2.85	2.028073153022789	2.355710429647528	5.020868705111106	4.6015991854144715	3.537041581960872	2.78	3.4	1.96	2.555473369494684	4.875611963074217	3.53	0	0	0	0	0	0	0	0	CONTROL	NA	Non-Smoker	73.03	77.15	NA	NA	NA
OIM_CTRL 054	OIM_CTRL 054_S7	4.154301207026167	3.22	2.85	1.8744648870470393	2.508777763947548	5.2059810109826685	3.9997546467185474	3.617466560104355	2.78	3.4	1.96	2.3618730586408985	4.875611963074217	3.53	0	0	0	0	0	0	0	0	CONTROL	NA	Non-Smoker	73.03	76.13	NA	NA	NA
OIM_CTRL 054	OIM_CTRL 054_S8	4.108706650138456	3.22	2.85	1.9253612324144183	2.337074870043661	5.473463285565559	3.99	3.3989293840850214	2.78	3.4	1.96	2.424128684506596	4.875611963074217	3.53	0	0	0	0	0	0	0	0	CONTROL	NA	Non-Smoker	73.03	75.16	NA	NA	NA
OIM_CTRL 055	OIM_CTRL 055_S1	3.2943215767559084	3.22	3.006287355150617	2.0945751706817246	2.9499232215676208	4.782386122665109	5.453555923623339	3.03	2.78	3.4	1.96	3.0937838529835853	4.875611963074217	4.1884594437805855	0	0	0	0	0	0	0	0	CONTROL	NA	Smoker	73.43	78.5	NA	NA	NA
OIM_CTRL 055	OIM_CTRL 055_S2	3.276475784138621	3.22	3.4449188495728276	1.6288500336189664	3.1617955937220064	4.728840573386163	5.442851378395769	3.03	2.78	3.4	1.96	3.0340848416976547	4.875611963074217	3.872089419051327	0	0	0	0	0	0	0	0	CONTROL	NA	Smoker	73.43	77.43	NA	NA	NA
OIM_CTRL 055	OIM_CTRL 055_S3	3.203424954	3.22	2.85	1.8734985753401194	2.8027612081448234	4.743092719127654	4.891245569162277	3.03	2.78	3.4	1.96	2.691627492584539	4.875611963074217	3.7372388857030225	0	0	0	0	0	0	0	0	CONTROL	NA	Smoker	73.43	76.43	NA	NA	NA
OIM_CTRL 055	OIM_CTRL 055_S4	3.410647333954047	3.22	3.0405793847131743	1.908995235895538	3.108164780367505	4.728840573386163	5.315134064253528	3.03	2.78	3.4	1.96	3.3330389982268667	4.875611963074217	4.176484362775313	0	0	0	0	0	0	0	0	CONTROL	NA	Smoker	73.43	75.53	NA	NA	NA
OIM_CTRL 055	OIM_CTRL 055_S5	3.09	3.22	2.85	1.7495538864884896	2.730794956548876	4.728840573386163	5.303199329383507	3.03	2.78	3.4	1.96	2.8683737900368795	4.875611963074217	4.164358473	0	0	0	0	0	0	0	0	CONTROL	NA	Smoker	73.43	73.38	NA	NA	NA
OIM_CTRL 056	OIM_CTRL 056_S1	3.84974767	3.22	2.85	1.4024380513117136	2.5262099827745312	4.728840573386163	4.286466330108344	3.03	2.78	3.4	1.96	2.6214452838110285	4.875611963074217	3.53	0	0	0	0	0	0	0	0	CONTROL	NA	Smoker	58.9	66.96	NA	NA	NA
OIM_CTRL 056	OIM_CTRL 056_S2	3.2565520649080897	3.22	2.85	1.21	2.140952960893301	4.728840573386163	4.116372186838082	3.03	2.78	3.4	1.96	2.373272749181398	4.875611963074217	3.53	0	0	0	0	0	0	0	0	CONTROL	NA	Smoker	58.9	65.99	NA	NA	NA
OIM_CTRL 056	OIM_CTRL 056_S3	3.4018880432150875	3.22	2.85	1.366648401057007	2.440283667866032	4.728840573386163	4.449640513029124	3.03	2.78	3.4	1.96	3.0652215643211136	4.875611963074217	3.53	0	0	0	0	0	0	0	0	CONTROL	NA	Smoker	58.9	64.97	NA	NA	NA
OIM_CTRL 056	OIM_CTRL 056_S4	3.5975146788532846	3.22	2.85	1.433507921900117	2.751335709	4.728840573386163	4.641302529563179	3.03	2.78	3.4	1.96	3.3932027614239235	4.875611963074217	3.53	0	0	0	0	0	0	0	0	CONTROL	NA	Smoker	58.9	63.93	NA	NA	NA
OIM_CTRL 056	OIM_CTRL 056_S5	3.483815517843767	3.22	2.85	1.2643900823209129	2.577854260154825	4.728840573386163	3.99	3.03	2.78	3.4	1.96	2.6890430987566294	4.875611963074217	3.53	0	0	0	0	0	0	0	0	CONTROL	NA	Smoker	58.9	62.98	NA	NA	NA
OIM_CTRL 056	OIM_CTRL 056_S6	3.7251954747509624	3.22	2.85	1.3631368727941358	2.660259221215103	4.728840573386163	4.623385086438567	3.03	2.78	3.4	1.96	3.216794533704478	4.875611963074217	3.53	0	0	0	0	0	0	0	0	CONTROL	NA	Smoker	58.9	62	NA	NA	NA
OIM_CTRL 056	OIM_CTRL 056_S7	3.5733391359428484	3.22	2.85	1.4062142413165488	2.663429009637335	4.728840573386163	4.580599625673851	3.03	2.78	3.4	1.96	2.884858308923679	4.875611963074217	3.53	0	0	0	0	0	0	0	0	CONTROL	NA	Smoker	58.9	60.38	NA	NA	NA
OIM_CTRL 057	OIM_CTRL 057_S1	3.09	3.22	2.85	1.21	1.717790931745029	4.728840573386163	4.332225250494927	3.03	2.78	3.4	1.96	2.28	4.875611963074217	3.53	0	0	0	0	0	0	0	0	CONTROL	NA	Smoker	54.49	62.52	NA	NA	NA
OIM_CTRL 057	OIM_CTRL 057_S2	3.367042399706123	3.22	2.85	1.3623817128315932	1.8941075844143058	4.728840573386163	5.650788420900334	3.03	2.78	3.4	1.96	2.4551259524701834	4.875611963074217	3.9936677144823056	0	0	0	0	0	0	0	0	CONTROL	NA	Smoker	54.49	61.52	NA	NA	NA
OIM_CTRL 057	OIM_CTRL 057_S3	3.2320287532174783	3.22	2.8949653217758833	1.21	1.773169843116397	4.728840573386163	5.255203230347912	3.03	2.78	3.4	1.96	2.28	4.875611963074217	3.53	0	0	0	0	0	0	0	0	CONTROL	NA	Smoker	54.49	60.55	NA	NA	NA
OIM_CTRL 057	OIM_CTRL 057_S4	3.09	3.22	2.85	1.21	1.6639380197899079	4.728840573386163	5.245328548577678	3.03	2.78	3.4	1.96	2.28	4.875611963074217	3.53	0	0	0	0	0	0	0	0	CONTROL	NA	Smoker	54.49	59.51	NA	NA	NA
OIM_CTRL 057	OIM_CTRL 057_S5	3.09	3.22	2.85	1.6173215359257462	1.9246756745617328	4.728840573386163	5.671273589811416	3.03	2.78	3.4	1.96	2.487061984412456	4.875611963074217	4.0730128426183745	0	0	0	0	0	0	0	0	CONTROL	NA	Smoker	54.49	58.52	NA	NA	NA
OIM_CTRL 057	OIM_CTRL 057_S6	3.484233937510415	3.22	2.85	1.4149952662667054	1.7597463533319986	4.728840573386163	5.302802019	3.03	2.78	3.4	1.96	2.28	4.875611963074217	3.636458208359229	0	0	0	0	0	0	0	0	CONTROL	NA	Smoker	54.49	56.67	NA	NA	NA
OIM_CTRL 057	OIM_CTRL 057_S7	3.09	3.22	2.85	1.5430572632534816	1.7638911800145056	4.728840573386163	4.7429126322568065	3.03	2.78	3.4	1.96	2.28	4.875611963074217	3.53	0	0	0	0	0	0	0	0	CONTROL	NA	Smoker	54.49	55.53	NA	NA	NA
OIM_CTRL 058	OIM_CTRL 058_S1	3.09	3.22	2.85	1.21	1.9944761614319524	4.728840573386163	4.539810319570273	3.03	2.78	3.4	1.96	2.427301153794997	4.875611963074217	3.53	0	0	0	0	0	0	0	0	CONTROL	NA	Smoker	53.43	61.57	NA	NA	NA
OIM_CTRL 058	OIM_CTRL 058_S2	3.09	3.22	2.85	1.21	1.9701120580039269	4.728840573386163	4.506473594	3.03	2.78	3.4	1.96	2.28	4.875611963074217	3.53	0	0	0	0	0	0	0	0	CONTROL	NA	Smoker	53.43	60.47	NA	NA	NA
OIM_CTRL 058	OIM_CTRL 058_S3	3.09	3.22	2.85	1.21	1.5933539077568386	4.728840573386163	3.99	3.03	2.78	3.4	1.96	2.28	4.875611963074217	3.53	0	0	0	0	0	0	0	0	CONTROL	NA	Smoker	53.43	59.67	NA	NA	NA
OIM_CTRL 058	OIM_CTRL 058_S4	3.09	3.22	2.85	1.21	1.658541970211333	4.728840573386163	4.097319771527956	3.03	2.78	3.4	1.96	2.28	4.875611963074217	3.53	0	0	0	0	0	0	0	0	CONTROL	NA	Smoker	53.43	58.62	NA	NA	NA
OIM_CTRL 058	OIM_CTRL 058_S5	3.09	3.22	2.85	1.21	1.9127306130434927	4.728840573386163	3.99	3.03	2.78	3.4	1.96	2.28	4.875611963074217	3.53	0	0	0	0	0	0	0	0	CONTROL	NA	Smoker	53.43	57.52	NA	NA	NA
OIM_CTRL 058	OIM_CTRL 058_S6	3.09	3.22	2.85	1.21	2.001848290085611	4.728840573386163	4.400566864185604	3.03	2.78	3.4	1.96	2.28	4.875611963074217	3.53	0	0	0	0	0	0	0	0	CONTROL	NA	Smoker	53.43	55.47	NA	NA	NA
OIM_CTRL 058	OIM_CTRL 058_S7	3.09	3.22	2.85	1.21	2.118763231112515	4.728840573386163	4.813838035215734	3.03	2.78	3.4	1.96	2.28	4.875611963074217	3.53	0	0	0	0	0	0	0	0	CONTROL	NA	Smoker	53.43	54.44	NA	NA	NA
OIM_CTRL 059	OIM_CTRL 059_S1	3.3447328660654736	3.4566016032136027	2.85	2.663391576393554	3.224406225033587	5.450130662442149	4.195092795890045	3.03	2.78	3.4	1.96	3.128253886769616	4.875611963074217	3.53	0	0	0	0	0	0	0	0	CONTROL	NA	NA	65.12	73.13	NA	NA	NA
OIM_CTRL 059	OIM_CTRL 059_S2	3.5006652718361937	3.6324181122083186	2.85	2.684031209075235	3.2546152790876057	5.670689513876406	4.334742692	3.03	2.78	3.4	1.96	3.1310741050654345	4.875611963074217	3.53	0	0	0	0	0	0	0	0	CONTROL	NA	NA	65.12	72.22	NA	NA	NA
OIM_CTRL 059	OIM_CTRL 059_S3	3.501077609664001	3.6809686657449974	2.85	2.679448452104184	2.796447070799063	5.639860015448299	4.319896397259854	3.03	2.78	3.4	1.989535528428189	2.9211443328153885	4.875611963074217	3.53	0	0	0	0	0	0	0	0	CONTROL	NA	NA	65.12	71.13	NA	NA	NA
OIM_CTRL 059	OIM_CTRL 059_S4	3.552741032226599	3.862261192861899	2.85	2.9822219592533212	2.854727086505832	5.838551303189462	4.431573591594421	3.03	2.78	3.4	2.2458606621396227	2.942118435312829	4.875611963074217	3.53	0	0	0	0	0	0	0	0	CONTROL	NA	NA	65.12	70.2	NA	NA	NA
OIM_CTRL 059	OIM_CTRL 059_S5	3.6125476501458915	4.250278340704314	3.048667845413517	3.2632013565262694	2.9474611815388734	6.334438427684354	4.604231530731553	3.03	2.78	3.4	2.531340413188846	2.959862844812199	4.875611963074217	3.53	0	0	0	1	0	1	0	1	CONTROL	NA	NA	65.12	69.2	NA	NA	NA
OIM_CTRL 059	OIM_CTRL 059_S6	3.8933637876725284	3.22	2.85	1.817218180101418	3.119490232363515	4.857927235070992	4.770909130308522	3.3154768616974897	2.78	3.4	1.96	3.2583589985490695	4.875611963074217	3.53	0	0	0	0	0	0	0	0	CONTROL	NA	NA	65.12	68.24	NA	NA	NA
OIM_CTRL 059	OIM_CTRL 059_S7	3.9925448921872357	3.22	2.85	2.0955965201489333	3.2212731661429865	5.050400028431463	4.9376784432279175	3.1250783815568655	2.78	3.4	1.96	3.2901981138437284	4.875611963074217	3.53	0	0	0	0	0	0	0	0	CONTROL	NA	NA	65.12	67.2	NA	NA	NA
OIM_CTRL 059	OIM_CTRL 059_S8	3.8158165886325572	3.22	2.85	1.4776188035461157	3.0531705322170373	4.728840573386163	4.351439620240474	3.1908263435822213	2.78	3.4	1.96	3.058808111554952	4.875611963074217	3.53	0	0	0	0	0	0	0	0	CONTROL	NA	NA	65.12	65.1	NA	NA	NA
OIM_CTRL 060	OIM_CTRL 060_S1	3.908368429526273	3.22	2.85	1.8516504261880542	3.7187827485894642	4.728840573386163	4.472996460507943	3.03	2.78	3.4	1.96	4.136064033171129	4.875611963074217	3.53	0	0	0	0	0	0	0	0	CONTROL	NA	Non-Smoker	72.22	78.28	NA	NA	NA
OIM_CTRL 060	OIM_CTRL 060_S2	3.564967777012455	3.22	2.8845040593296076	1.4157281448377976	3.581531014317203	4.728840573386163	4.585849973325396	3.03	2.78	3.4	1.96	3.7683239673350046	4.875611963074217	3.53	0	0	0	0	0	0	0	0	CONTROL	NA	Non-Smoker	72.22	77.29	NA	NA	NA
OIM_CTRL 060	OIM_CTRL 060_S3	3.396710616965211	3.22	2.9025164855023586	1.5642062128032204	3.8059700996516783	4.728840573386163	4.423737911791259	3.03	2.78	3.4	1.96	3.8758686203504418	4.875611963074217	3.53	0	0	0	0	0	0	0	0	CONTROL	NA	Non-Smoker	72.22	76.24	NA	NA	NA
OIM_CTRL 060	OIM_CTRL 060_S4	3.4285389269145385	3.22	2.85	1.21	3.302876661757011	4.728840573386163	3.99	3.03	2.78	3.4	1.96	3.0239054094754625	4.875611963074217	3.53	0	0	0	0	0	0	0	0	CONTROL	NA	Non-Smoker	72.22	75.35	NA	NA	NA
OIM_CTRL 060	OIM_CTRL 060_S5	3.489040508994584	3.22	2.85	1.4346908620565764	3.2570949156943017	4.728840573386163	4.194125255864161	3.03	2.78	3.4	1.96	3.5680948447129266	4.875611963074217	3.53	0	0	0	0	0	0	0	0	CONTROL	NA	Non-Smoker	72.22	74.26	NA	NA	NA
OIM_CTRL 060	OIM_CTRL 060_S6	3.395823765350303	3.22	2.85	1.6916962767759227	3.456350328209876	4.728840573386163	3.99	3.03	2.78	3.4	1.96	4.055637547505769	4.875611963074217	3.53	0	0	0	0	0	0	0	0	CONTROL	NA	Non-Smoker	72.22	73.24	NA	NA	NA
OIM_CTRL 060	OIM_CTRL 060_S7	3.575192064577286	3.22	2.85	1.6736173200602693	3.850920388234038	4.728840573386163	4.251903767119868	3.03	2.78	3.4	1.96	4.167152582816696	4.875611963074217	3.53	0	0	0	0	0	0	0	0	CONTROL	NA	Non-Smoker	72.22	72.17	NA	NA	NA
OIM_CTRL 061	OIM_CTRL 061_S1	3.351191341454452	3.22	2.8700781362931664	1.4337839636867316	2.452840444172364	4.728840573386163	4.3365619682513925	3.03	2.78	3.4	1.96	2.281623676112379	4.875611963074217	3.53	0	0	0	0	0	0	0	0	CONTROL	NA	Smoker	71.65	78.64	NA	NA	NA
OIM_CTRL 061	OIM_CTRL 061_S2	3.364157994685264	3.22	3.2235608363487156	1.551529389280245	2.576761209730821	4.728840573386163	4.555966815248989	3.03	2.78	3.4	1.96	2.610758952309064	4.875611963074217	3.684931591826556	0	0	0	0	0	0	0	0	CONTROL	NA	Smoker	71.65	77.69	NA	NA	NA
OIM_CTRL 061	OIM_CTRL 061_S3	3.107973313	3.22	2.85	1.4106830750850476	2.4480827767736124	4.728840573386163	4.7583143345302865	3.03	2.78	3.4	1.96	2.6896379350672746	4.875611963074217	3.53	0	0	0	0	0	0	0	0	CONTROL	NA	Smoker	71.65	76.65	NA	NA	NA
OIM_CTRL 061	OIM_CTRL 061_S4	3.155664751147264	3.22	2.85	1.3506301065617425	2.2959765742051674	4.728840573386163	5.008067994017994	3.03	2.78	3.4	1.96	2.659755834437015	4.875611963074217	3.5514098240860053	0	0	0	0	0	0	0	0	CONTROL	NA	Smoker	71.65	75.75	NA	NA	NA
OIM_CTRL 061	OIM_CTRL 061_S5	3.2991599586836773	3.22	2.85	1.3177060199708892	2.2195936872893696	4.728840573386163	4.093180296136603	3.03	2.78	3.4	1.96	2.28	4.875611963074217	3.53	0	0	0	0	0	0	0	0	CONTROL	NA	Smoker	71.65	74.73	NA	NA	NA
OIM_CTRL 061	OIM_CTRL 061_S6	3.4015071791695677	3.22	2.85	1.7727383524587765	2.5470495077620585	4.728840573386163	5.3750926685689535	3.03	2.78	3.4	1.96	2.924235812	4.875611963074217	3.9355439241756307	0	0	0	0	0	0	0	0	CONTROL	NA	Smoker	71.65	73.74	NA	NA	NA
OIM_CTRL 061	OIM_CTRL 061_S7	3.6337729344769687	3.22	2.85	1.5062897869664476	2.578338252547828	4.728840573386163	5.3681580772652815	3.03	2.78	3.4	1.96	2.6354037593816093	4.875611963074217	3.53	0	0	0	0	0	0	0	0	CONTROL	NA	Smoker	71.65	72.72	NA	NA	NA
OIM_CTRL 062	OIM_CTRL 062_S1	3.2036805906342165	3.22	2.85	1.21	1.6280713733055374	4.728840573386163	3.99	3.03	2.78	3.4	1.96	2.28	4.875611963074217	3.53	0	0	0	0	0	0	0	0	CONTROL	NA	Smoker	52.17	57.21	NA	NA	NA
OIM_CTRL 062	OIM_CTRL 062_S2	3.1147779447318955	3.22	2.85	1.21	2.2010426816508186	4.728840573386163	3.99	3.03	2.78	3.4	1.96	2.7693388068651252	4.875611963074217	3.53	0	0	0	0	0	0	0	0	CONTROL	NA	Smoker	52.17	56.21	NA	NA	NA
OIM_CTRL 062	OIM_CTRL 062_S3	3.252547906725107	3.22	2.85	1.21	2.3652946839515123	4.728840573386163	3.99	3.03	2.78	3.4	1.96	2.4319082626515014	4.875611963074217	3.53	0	0	0	0	0	0	0	0	CONTROL	NA	Smoker	52.17	55.23	NA	NA	NA
OIM_CTRL 062	OIM_CTRL 062_S4	3.530658196932824	3.22	2.85	1.21	2.027862030525036	4.728840573386163	3.99	3.03	2.78	3.4	1.96	2.3108453454027975	4.875611963074217	3.53	0	0	0	0	0	0	0	0	CONTROL	NA	Smoker	52.17	54.18	NA	NA	NA
OIM_CTRL 062	OIM_CTRL 062_S5	3.187632623136618	3.22	2.85	1.21	1.944437634574717	4.728840573386163	3.99	3.03	2.78	3.4	1.96	2.3448437546214436	4.875611963074217	3.53	0	0	0	0	0	0	0	0	CONTROL	NA	Smoker	52.17	53.2	NA	NA	NA
OIM_CTRL 062	OIM_CTRL 062_S6	3.2398057727056004	3.22	2.85	1.21	2.093068390751655	4.728840573386163	4.072335564463265	3.03	2.78	3.4	1.96	2.5172034365121068	4.875611963074217	3.53	0	0	0	0	0	0	0	0	CONTROL	NA	Smoker	52.17	52.13	NA	NA	NA
OIM_CTRL 063	OIM_CTRL 063_S1	3.190629091062268	3.22	2.85	1.21	2.0884613371978555	4.728840573386163	4.371709596169412	3.03	2.78	3.4	1.96	2.787688097896953	4.875611963074217	3.53	0	0	0	0	0	0	0	0	CONTROL	NA	Smoker	73.24	81.22	NA	NA	NA
OIM_CTRL 063	OIM_CTRL 063_S2	3.5878800844666268	3.22	2.85	1.2832596399419667	2.6310394985086547	4.728840573386163	4.529047991707462	3.078416612218694	2.78	3.4	1.96	3.117789193993663	4.875611963074217	3.53	0	0	0	0	0	0	0	0	CONTROL	NA	Smoker	73.24	80.38	NA	NA	NA
OIM_CTRL 063	OIM_CTRL 063_S3	3.5945469547514675	3.22	3.089435901921716	1.21	2.352438563524611	4.728840573386163	5.099979685	3.03	2.78	3.4	1.96	2.857642889566425	4.875611963074217	3.636581263751217	0	0	0	0	0	0	0	0	CONTROL	NA	Smoker	73.24	79.44	NA	NA	NA
OIM_CTRL 063	OIM_CTRL 063_S4	3.1545066676351494	3.22	2.85	1.21	2.144829773123418	4.728840573386163	3.99	3.03	2.78	3.4	1.96	2.28	4.875611963074217	3.53	0	0	0	0	0	0	0	0	CONTROL	NA	Smoker	73.24	77.34	NA	NA	NA
OIM_CTRL 063	OIM_CTRL 063_S5	3.2819582020383087	3.22	2.85	1.21	2.647964364227498	4.728840573386163	4.139598455799627	3.03	2.78	3.4	1.96	2.6131059613345338	4.875611963074217	3.53	0	0	0	0	0	0	0	0	CONTROL	NA	Smoker	73.24	75.4	NA	NA	NA
OIM_CTRL 063	OIM_CTRL 063_S6	3.6192073062419996	3.22	2.85	1.21	2.685751679445916	4.728840573386163	4.224436612740286	3.03	2.78	3.4	1.96	2.782282570339274	4.875611963074217	3.53	0	0	0	0	0	0	0	0	CONTROL	NA	Smoker	73.24	73.21	NA	NA	NA
OIM_CTRL 064	OIM_CTRL 064_S1	3.704478261699085	3.22	2.85	1.8603788547467022	2.648403170236663	4.728840573386163	4.391701215923852	3.1061162613201043	2.78	3.4	1.96	2.678021560833817	4.875611963074217	3.53	0	0	0	0	0	0	0	0	CONTROL	NA	Non-Smoker	66.13	74.19	NA	NA	NA
OIM_CTRL 064	OIM_CTRL 064_S2	3.4220691719831406	3.22	2.85	1.7926174032704474	2.4146605873724503	4.728840573386163	4.706681315039035	3.03	2.78	3.4	1.96	2.933165982534139	4.875611963074217	3.53	0	0	0	0	0	0	0	0	CONTROL	NA	Non-Smoker	66.13	73.24	NA	NA	NA
OIM_CTRL 064	OIM_CTRL 064_S3	3.493775190614039	3.22	2.85	1.8139900618719953	2.5081132587320485	4.728840573386163	4.945827101	3.03	2.78	3.4	1.96	3.157211831838284	4.875611963074217	3.7033863057483956	0	0	0	0	0	0	0	0	CONTROL	NA	Non-Smoker	66.13	71.26	NA	NA	NA
OIM_CTRL 064	OIM_CTRL 064_S4	3.5858288973761594	3.22	2.85	1.852537820213356	2.4370229803497927	4.728840573386163	4.653097093264457	3.1353303559395274	2.78	3.4	1.96	2.806751665747762	4.875611963074217	3.8168262920601093	0	0	0	0	0	0	0	0	CONTROL	NA	Non-Smoker	66.13	69.14	NA	NA	NA
OIM_CTRL 064	OIM_CTRL 064_S5	3.5534427541399043	3.22	2.85	1.7400627600662226	2.3248910343602662	4.920225565243966	4.282605385814786	3.03	2.78	3.4	1.96	2.516879139663259	4.875611963074217	3.53	0	0	0	0	0	0	0	0	CONTROL	NA	Non-Smoker	66.13	67.31	NA	NA	NA
OIM_CTRL 065	OIM_CTRL 065_S1	3.1239275447058015	3.22	2.85	1.21	2.5240274792263855	4.728840573386163	4.576906547044594	3.03	2.78	3.4	1.96	2.5568890629359418	4.875611963074217	3.53	0	0	0	0	0	0	0	0	CONTROL	NA	Smoker	72.54	77.73	NA	NA	NA
OIM_CTRL 065	OIM_CTRL 065_S2	3.107303665485826	3.22	2.85	1.4990051792529429	2.9803196574133057	4.793711872187524	4.8725078306086145	3.03	2.78	3.4	1.96	3.1918929510790663	4.875611963074217	3.786125053627205	0	0	0	0	0	0	0	0	CONTROL	NA	Smoker	72.54	75.74	NA	NA	NA
OIM_CTRL 065	OIM_CTRL 065_S3	3.165459726913766	3.22	2.85	1.3116737419249713	2.9159423820261186	4.812321175543751	4.784872915395804	3.03	2.78	3.4	1.96	2.899273090225953	4.875611963074217	3.53	0	0	0	0	0	0	0	0	CONTROL	NA	Smoker	72.54	74.57	NA	NA	NA
OIM_CTRL 066	OIM_CTRL 066_S1	3.09	3.22	2.85	1.21	1.4767116095264217	4.728840573386163	6.034498805503045	3.03	2.78	3.4	1.96	2.28	4.875611963074217	5.188966909359831	0	0	0	0	0	0	0	0	CONTROL	NA	Smoker	64.76	71.67	NA	NA	NA
OIM_CTRL 066	OIM_CTRL 066_S2	3.09	3.22	2.85	1.21	1.5908769796353863	4.728840573386163	3.99	3.03	2.78	3.4	1.96	2.28	4.875611963074217	3.53	0	0	0	0	0	0	0	0	CONTROL	NA	Smoker	64.76	70.77	NA	NA	NA
OIM_CTRL 066	OIM_CTRL 066_S3	3.09	3.22	2.85	1.21	1.4846097460562553	4.728840573386163	3.99	3.03	2.78	3.4	1.96	2.28	4.875611963074217	3.53	0	0	0	0	0	0	0	0	CONTROL	NA	Smoker	64.76	69.81	NA	NA	NA
OIM_CTRL 066	OIM_CTRL 066_S4	3.09	3.22	2.85	1.21	1.7191332559326846	4.728840573386163	3.99	3.03	2.78	3.4	1.96	2.28	4.875611963074217	3.53	0	0	0	0	0	0	0	0	CONTROL	NA	Smoker	64.76	68.85	NA	NA	NA
OIM_CTRL 066	OIM_CTRL 066_S5	3.09	3.22	2.85	1.259910611	1.6188495041338196	4.728840573386163	3.99	3.03	2.78	3.4	1.96	2.3452733146203837	4.875611963074217	3.53	0	0	0	0	0	0	0	0	CONTROL	NA	Smoker	64.76	67.91	NA	NA	NA
OIM_CTRL 066	OIM_CTRL 066_S6	3.09	3.22	2.85	1.21	1.197470411051439	4.728840573386163	4.078159005793025	3.03	2.78	3.4	1.96	2.28	4.875611963074217	3.53	0	0	0	0	0	0	0	0	CONTROL	NA	Smoker	64.76	66.76	NA	NA	NA
OIM_CTRL 066	OIM_CTRL 066_S7	3.09	3.22	2.85	1.21	1.3309728523600783	4.728840573386163	3.99	3.03	2.78	3.4	1.96	2.28	4.875611963074217	3.53	0	0	0	0	0	0	0	0	CONTROL	NA	Smoker	64.76	65.9	NA	NA	NA
OIM_CTRL 066	OIM_CTRL 066_S8	3.09	3.22	2.85	1.21	1.17	4.728840573386163	3.99	3.03	2.78	3.4	1.96	2.28	4.875611963074217	3.53	0	0	0	0	0	0	0	0	CONTROL	NA	Smoker	64.76	64.71	NA	NA	NA
OIM_CTRL 067	OIM_CTRL 067_S1	3.795527730931649	3.22	2.85	1.21	2.461724184451526	4.728840573386163	4.563468873644499	3.03	2.78	3.4	1.96	2.550310554287713	4.875611963074217	3.53	0	0	0	0	0	0	0	0	CONTROL	NA	Smoker	56.48	62.5	NA	NA	NA
OIM_CTRL 067	OIM_CTRL 067_S2	3.386763234168675	3.22	2.85	1.21	2.1858641623080017	4.728840573386163	4.531710260705264	3.03	2.78	3.4	1.96	2.28	4.875611963074217	3.53	0	0	0	0	0	0	0	0	CONTROL	NA	Smoker	56.48	61.48	NA	NA	NA
OIM_CTRL 067	OIM_CTRL 067_S3	3.366629693886245	3.22	2.85	1.21	2.1457854519129707	4.728840573386163	4.413600504785841	3.03	2.78	3.4	1.96	2.4574189431355844	4.875611963074217	3.53	0	0	0	0	0	0	0	0	CONTROL	NA	Smoker	56.48	60.52	NA	NA	NA
OIM_CTRL 067	OIM_CTRL 067_S4	3.323695156251639	3.22	2.85	1.21	2.7144589297713306	4.728840573386163	4.760584305647882	3.03	2.78	3.4	1.96	2.909055537457043	4.875611963074217	3.53	0	0	0	0	0	0	0	0	CONTROL	NA	Smoker	56.48	59.51	NA	NA	NA
OIM_CTRL 067	OIM_CTRL 067_S5	3.5668642585262584	3.22	2.85	1.21	2.1441060120422324	4.728840573386163	5.167487533887496	3.03	2.78	3.4	1.96	2.7200795928204373	4.875611963074217	3.9512779465809063	0	0	0	0	0	0	0	0	CONTROL	NA	Smoker	56.48	58.49	NA	NA	NA
OIM_CTRL 068	OIM_CTRL 068_S1	4.439765913285867	3.22	2.85	1.5824178298553817	3.8556078396297844	4.728840573386163	4.339430477004944	3.03	2.78	3.4	1.96	4.1247901842947305	4.875611963074217	3.53	0	0	0	0	0	0	0	0	CONTROL	NA	Smoker	68.04	74.61	NA	NA	NA
OIM_CTRL 068	OIM_CTRL 068_S2	4.046952010375048	3.22	2.85	1.21	3.576450399405322	4.728840573386163	4.009499622082562	3.03	2.78	3.4	1.96	3.8056257710313703	4.875611963074217	3.53	0	0	0	0	0	0	0	0	CONTROL	NA	Smoker	68.04	73.1	NA	NA	NA
OIM_CTRL 068	OIM_CTRL 068_S3	4.050038021489452	3.22	2.85	1.4673817703624874	3.652017630681499	4.728840573386163	4.4404468256342495	3.03	2.78	3.4	1.96	3.937955780107788	4.875611963074217	3.53	0	0	0	0	0	0	0	0	CONTROL	NA	Smoker	68.04	72.12	NA	NA	NA
OIM_CTRL 068	OIM_CTRL 068_S4	3.6728007552775823	3.22	2.85	1.21	3.4789152250089805	4.728840573386163	3.99	3.03	2.78	3.4	1.96	3.5027953264171687	4.875611963074217	3.53	0	0	0	0	0	0	0	0	CONTROL	NA	Smoker	68.04	71.1	NA	NA	NA
OIM_CTRL 068	OIM_CTRL 068_S5	4.0466223783225415	3.22	2.85	1.3587743380263055	3.628834000011938	4.728840573386163	4.482756039781025	3.03	2.78	3.4	1.96	3.961142869399861	4.875611963074217	3.53	0	0	0	0	0	0	0	0	CONTROL	NA	Smoker	68.04	70.13	NA	NA	NA
OIM_CTRL 069	OIM_CTRL 069_S1	3.1807459966156957	3.22	2.85	1.2251589133332397	3.240559813548394	4.728840573386163	4.253327401281369	3.03	2.78	3.4	1.96	3.292605952032835	4.875611963074217	3.53	0	0	0	0	0	0	0	0	CONTROL	NA	Smoker	67.86	76.86	NA	NA	NA
OIM_CTRL 069	OIM_CTRL 069_S2	3.09	3.22	2.85	1.21	2.94333941	4.728840573386163	4.787691569183554	3.03	2.78	3.4	1.96	2.7692487649473696	4.875611963074217	3.53	0	0	0	0	0	0	0	0	CONTROL	NA	Smoker	67.86	74.96	NA	NA	NA
OIM_CTRL 069	OIM_CTRL 069_S3	3.3183349126292856	3.22	2.969312344	1.2744994045625613	3.2842503842006656	4.728840573386163	5.066641722192748	3.03	2.78	3.4	1.96	3.539897092684112	4.875611963074217	3.53	0	0	0	0	0	0	0	0	CONTROL	NA	Smoker	67.86	73.91	NA	NA	NA
OIM_CTRL 069	OIM_CTRL 069_S4	3.296503309721042	3.22	2.85	1.5053244021917476	3.2979689724667947	4.728840573386163	5.150445284754388	3.03	2.78	3.4	1.96	3.7184222207907345	4.875611963074217	3.533972346055468	0	0	0	0	0	0	0	0	CONTROL	NA	Smoker	67.86	72.9	NA	NA	NA
OIM_CTRL 069	OIM_CTRL 069_S5	3.292955876154687	3.22	2.85	1.5693431850198514	3.328769298983927	4.728840573386163	5.175746562240443	3.03	2.78	3.4	1.96	3.752004595826209	4.875611963074217	3.53	0	0	0	0	0	0	0	0	CONTROL	NA	Smoker	67.86	71.9	NA	NA	NA
OIM_CTRL 069	OIM_CTRL 069_S6	3.771330649500022	3.22	2.85	1.4131199167371247	3.356501300284664	4.728840573386163	5.102095988	3.03	2.78	3.4	1.96	3.2451571445264866	4.875611963074217	3.53	0	0	0	0	0	0	0	0	CONTROL	NA	Smoker	67.86	69.98	NA	NA	NA
OIM_CTRL 069	OIM_CTRL 069_S7	3.421890438946268	3.22	3.098907995403465	1.7327133016095264	3.389255775950625	4.728840573386163	5.249795374427367	3.03	2.78	3.4	1.96	3.5490133440539138	4.875611963074217	3.53	0	0	0	0	0	0	0	0	CONTROL	NA	Smoker	67.86	67.84	NA	NA	NA
OIM_CTRL 070	OIM_CTRL 070_S1	3.09	3.22	2.85	1.21	2.1635926761542454	4.728840573386163	3.99	3.03	2.78	3.4	1.96	2.28	4.875611963074217	3.53	0	0	0	0	0	0	0	0	CONTROL	NA	Smoker	65.72	74.85	NA	NA	NA
OIM_CTRL 070	OIM_CTRL 070_S2	3.09	3.22	2.9407457429365813	1.3804005690933974	2.286736883040486	4.728840573386163	4.087785431589628	3.03	2.78	3.4	1.96	2.5657700615683305	4.875611963074217	3.53	0	0	0	0	0	0	0	0	CONTROL	NA	Smoker	65.72	73.79	NA	NA	NA
OIM_CTRL 070	OIM_CTRL 070_S3	3.09	3.22	2.85	1.21	1.8426662650184356	4.728840573386163	3.99	3.03	2.78	3.4	1.96	2.28	4.875611963074217	3.53	0	0	0	0	0	0	0	0	CONTROL	NA	Smoker	65.72	72.8	NA	NA	NA
OIM_CTRL 070	OIM_CTRL 070_S4	3.09	3.22	2.85	1.21	2.0301638447444126	4.728840573386163	3.99	3.03	2.78	3.4	1.96	2.28	4.875611963074217	3.53	0	0	0	0	0	0	0	0	CONTROL	NA	Smoker	65.72	71.91	NA	NA	NA
OIM_CTRL 070	OIM_CTRL 070_S5	3.09	3.22	2.9716040146556963	1.21	2.0047292120669344	4.728840573386163	3.99	3.03	2.78	3.4	1.96	2.28	4.875611963074217	3.53	0	0	0	0	0	0	0	0	CONTROL	NA	Smoker	65.72	71.08	NA	NA	NA
OIM_CTRL 070	OIM_CTRL 070_S6	3.09	3.22	3.0085775492694875	1.21	1.8727222838063304	4.728840573386163	4.274552610169346	3.03	2.78	3.4	1.96	2.28	4.875611963074217	3.53	0	0	0	0	0	0	0	0	CONTROL	NA	Smoker	65.72	69.8	NA	NA	NA
OIM_CTRL 070	OIM_CTRL 070_S7	3.09	3.22	3.135950056430147	1.3587743380263055	2.1145553541168716	4.728840573386163	4.322434178	3.03	2.78	3.4	1.96	2.28	4.875611963074217	3.53	0	0	0	0	0	0	0	0	CONTROL	NA	Smoker	65.72	68.73	NA	NA	NA
OIM_CTRL 070	OIM_CTRL 070_S8	3.09	3.22	2.989431069826413	1.2684303987368284	2.2099167424652957	4.728840573386163	4.1225490742714745	3.03	2.78	3.4	1.96	2.5995361283605805	4.875611963074217	3.53	0	0	0	0	0	0	0	0	CONTROL	NA	Smoker	65.72	67.79	NA	NA	NA
OIM_CTRL 071	OIM_CTRL 071_S1	3.7079606234690305	3.22	2.85	1.2794210956052523	2.5217937983679346	4.728840573386163	4.618574393551347	3.03	2.78	3.4	1.96	2.4720780673840013	4.875611963074217	3.53	0	0	0	0	0	0	0	0	CONTROL	NA	Smoker	65.2	73.22	NA	NA	NA
OIM_CTRL 071	OIM_CTRL 071_S2	4.0266422116331055	3.22	2.85	1.6411528336223757	2.847948245038704	4.728840573386163	5.067297951582736	3.239413568913848	2.78	3.4	1.96	3.1741271183765134	4.875611963074217	3.7737710214145976	0	0	0	0	0	0	0	0	CONTROL	NA	Smoker	65.2	72.47	NA	NA	NA
OIM_CTRL 071	OIM_CTRL 071_S3	3.4383709559949387	3.22	2.85	1.21	2.604601525733631	4.728840573386163	4.775779593671328	3.03	2.78	3.4	1.96	2.428162678159051	4.875611963074217	3.53	0	0	0	0	0	0	0	0	CONTROL	NA	Smoker	65.2	71.21	NA	NA	NA
OIM_CTRL 071	OIM_CTRL 071_S4	3.8896929243679916	3.22	3.0447355640787706	1.6584814998689705	2.8409340201498865	4.728840573386163	5.354978459294889	3.03	2.78	3.4	1.96	3.395721382235589	4.875611963074217	4.140052450438541	0	0	0	0	0	0	0	0	CONTROL	NA	Smoker	65.2	70.25	NA	NA	NA
OIM_CTRL 071	OIM_CTRL 071_S5	3.8521882140368784	3.22	3.5105441783604068	1.3519112591346698	2.8909287126660566	4.728840573386163	5.251567677831081	3.0983268105307267	2.78	3.4	1.96	3.009195365724011	4.875611963074217	3.622230017801596	0	0	0	0	0	0	0	0	CONTROL	NA	Smoker	65.2	69.25	NA	NA	NA
OIM_CTRL 071	OIM_CTRL 071_S6	3.7559271733392423	3.22	2.8604359824764494	1.21	2.7285501205061764	4.728840573386163	4.400363058574907	3.03	2.78	3.4	1.96	2.442655571409623	4.875611963074217	3.53	0	0	0	0	0	0	0	0	CONTROL	NA	Smoker	65.2	68.25	NA	NA	NA
OIM_CTRL 071	OIM_CTRL 071_S7	3.9693121859841805	3.22	2.8830577755333877	1.3926324381540056	2.8273517697144888	4.728840573386163	4.881524561529836	3.03	2.78	3.4	1.96	3.113169021692186	4.875611963074217	3.53	0	0	0	0	0	0	0	0	CONTROL	NA	Smoker	65.2	67.22	NA	NA	NA
OIM_CTRL 071	OIM_CTRL 071_S8	3.7722613869804316	3.22	2.85	1.3833154725735046	3.4353206494045305	4.728840573386163	4.620546832283584	3.043808240558323	2.78	3.4	1.96	3.7205525247101496	4.875611963074217	3.53	0	0	0	0	0	0	0	0	CONTROL	NA	Smoker	65.2	65.17	NA	NA	NA
OIM_CTRL 072	OIM_CTRL 072_S1	3.09	3.22	2.85	1.21	2.4004899146623906	4.728840573386163	4.423163563	3.03	2.78	3.4	1.96	2.4249300822315423	4.875611963074217	3.53	0	0	0	0	0	0	0	0	CONTROL	NA	Non-Smoker	68.87	76.01	NA	NA	NA
OIM_CTRL 072	OIM_CTRL 072_S2	3.09	3.22	2.85	1.21	2.059157743	4.728840573386163	4.0428590883173285	3.03	2.78	3.4	1.96	2.4963638060684135	4.875611963074217	3.53	0	0	0	0	0	0	0	0	CONTROL	NA	Non-Smoker	68.87	74.87	NA	NA	NA
OIM_CTRL 072	OIM_CTRL 072_S3	3.09	3.22	2.85	1.21	2.1140245029605933	4.728840573386163	4.1332212162379305	3.03	2.78	3.4	1.96	2.7644490651916707	4.875611963074217	3.53	0	0	0	0	0	0	0	0	CONTROL	NA	Non-Smoker	68.87	73.94	NA	NA	NA
OIM_CTRL 072	OIM_CTRL 072_S4	3.09	3.22	2.85	1.21	2.2114306289245937	4.728840573386163	4.187509545644301	3.03	2.78	3.4	1.96	2.5138536238688607	4.875611963074217	3.53	0	0	0	0	0	0	0	0	CONTROL	NA	Non-Smoker	68.87	72.84	NA	NA	NA
OIM_CTRL 072	OIM_CTRL 072_S5	3.1807786389676815	3.22	2.9477584262701555	1.21	2.3875453430659443	4.728840573386163	4.116601937164456	3.03	2.78	3.4	1.96	2.525589232375215	4.875611963074217	3.53	0	0	0	0	0	0	0	0	CONTROL	NA	Non-Smoker	68.87	71.96	NA	NA	NA
OIM_CTRL 072	OIM_CTRL 072_S6	3.09	3.22	2.85	1.21	2.3659774868407175	4.728840573386163	3.99	3.03	2.78	3.4	1.96	2.448661241603422	4.875611963074217	3.53	0	0	0	0	0	0	0	0	CONTROL	NA	Non-Smoker	68.87	70.87	NA	NA	NA
OIM_CTRL 072	OIM_CTRL 072_S7	3.135426841654289	3.22	2.85	1.21	2.133930798837256	4.728840573386163	3.99	3.03	2.78	3.4	1.96	2.28	4.875611963074217	3.53	0	0	0	0	0	0	0	0	CONTROL	NA	Non-Smoker	68.87	69.9	NA	NA	NA
OIM_CTRL 072	OIM_CTRL 072_S8	3.09	3.22	2.85	1.21	2.014612967798867	4.728840573386163	4.169126697297745	3.03	2.78	3.4	1.96	2.5905867673921916	4.875611963074217	3.53	0	0	0	0	0	0	0	0	CONTROL	NA	Non-Smoker	68.87	68.82	NA	NA	NA
OIM_CTRL 073	OIM_CTRL 073_S1	4.2626651305943515	3.22	2.85	1.21	3.737300002	4.728840573386163	5.307637537163738	4.422493664886194	2.78	3.4	1.96	4.033183984167018	5.205235849178451	4.768498531759292	1	0	0	0	0	0	0	1	CONTROL	NA	NA	66.12	72.15	NA	NA	NA
OIM_CTRL 073	OIM_CTRL 073_S2	4.5966416055711035	3.22	2.85	1.21	3.6589763874207963	5.906369917314283	5.467983310598052	4.249961186804716	2.78	3.4	1.96	3.7162906247393543	5.065071016107939	4.218239573885391	0	0	0	0	0	0	0	0	CONTROL	NA	NA	66.12	71.17	NA	NA	NA
OIM_CTRL 073	OIM_CTRL 073_S3	4.723252576598191	3.22	2.85	1.21	3.504228516287439	5.2262598090469385	5.65981192	4.235405062	2.78	3.4	1.96	3.947904936729775	4.875611963074217	4.876293020804296	0	0	0	0	0	0	0	0	CONTROL	NA	NA	66.12	70.2	NA	NA	NA
OIM_CTRL 073	OIM_CTRL 073_S4	4.359457295085398	3.22	2.85	1.21	3.256692845709497	4.728840573386163	4.6436237115180825	3.6843282585167105	2.78	3.4	1.96	3.123745723725558	4.875611963074217	3.53	0	0	0	0	0	0	0	0	CONTROL	NA	NA	66.12	69.18	NA	NA	NA
OIM_CTRL 073	OIM_CTRL 073_S5	4.537561729923343	3.22	2.85	1.21	3.4596206120780812	4.756674951056834	4.994865086581095	3.923539173154965	2.78	3.4	1.96	3.4395758148387774	4.875611963074217	3.939405885163354	0	0	0	0	0	0	0	0	CONTROL	NA	NA	66.12	68.15	NA	NA	NA
OIM_CTRL 074	OIM_CTRL 074_S1	3.280037792374601	3.22	2.85	1.21	2.2627148459340236	5.187017195539235	3.99	3.03	2.78	3.4	1.96	3.0373173136104183	4.875611963074217	3.53	0	0	0	0	0	0	0	0	CONTROL	NA	Non-Smoker	70.86	77.89	NA	NA	NA
OIM_CTRL 074	OIM_CTRL 074_S2	3.303051349593122	3.22	2.85	1.21	2.3033639790563094	5.301189470257786	3.99	3.03	2.78	3.4	1.96	2.938785502589302	4.875611963074217	3.53	0	0	0	0	0	0	0	0	CONTROL	NA	Non-Smoker	70.86	77.2	NA	NA	NA
OIM_CTRL 074	OIM_CTRL 074_S3	3.0945454159206185	3.22	2.85	1.21	2.4554477834828528	5.271225479	3.99	3.03	2.78	3.4	1.96	3.1777239466109153	4.875611963074217	3.53	0	0	0	0	0	0	0	0	CONTROL	NA	Non-Smoker	70.86	75.92	NA	NA	NA
OIM_CTRL 074	OIM_CTRL 074_S4	3.09	3.22	2.85	1.21	2.9150916459696945	5.431011943	3.99	3.03	2.78	3.4	1.96	3.388737608	4.880013535447467	3.53	0	0	0	0	0	0	0	0	CONTROL	NA	Non-Smoker	70.86	74.92	NA	NA	NA
OIM_CTRL 074	OIM_CTRL 074_S5	3.09	3.22	2.85	1.21	1.8289228846282346	5.434887933298875	3.99	3.03	2.78	3.4	1.96	2.352824518508946	5.148511044246454	3.53	0	0	0	0	0	0	0	0	CONTROL	NA	Non-Smoker	70.86	74.02	NA	NA	NA
OIM_CTRL 074	OIM_CTRL 074_S6	3.3250602218836653	3.22	2.85	1.21	2.030824129244117	5.664202323896156	3.99	3.03	2.78	3.4	1.96	2.28	4.875611963074217	3.53	0	0	0	0	0	0	0	0	CONTROL	NA	Non-Smoker	70.86	72.95	NA	NA	NA
OIM_CTRL 074	OIM_CTRL 074_S7	3.123461251	3.22	2.85	1.21	2.096602450412893	5.953771802373783	4.095243328684551	3.03	2.78	3.4	1.96	2.42678453	5.3861978817636285	3.53	0	0	0	0	0	0	0	0	CONTROL	NA	Non-Smoker	70.86	70.7	NA	NA	NA
OIM_CTRL 075	OIM_CTRL 075_S1	4.133282630928834	3.22	2.85	1.2689988325462283	3.308544932139226	4.728840573386163	4.184558776506388	3.03	2.78	3.4	1.96	3.318400650519875	4.875611963074217	3.53	0	0	0	0	0	0	0	0	CONTROL	NA	Smoker	62.64	69.63	NA	NA	NA
OIM_CTRL 075	OIM_CTRL 075_S2	4.151760720617276	3.22	2.85	1.3555229995253353	3.414662203167437	4.728840573386163	4.005346645163924	3.1674491227211012	2.78	3.4	1.96	3.236627237794898	4.875611963074217	3.53	0	0	0	0	0	0	0	0	CONTROL	NA	Smoker	62.64	68.71	NA	NA	NA
OIM_CTRL 075	OIM_CTRL 075_S3	3.7936842465290175	3.22	2.85	1.4123617117015865	3.3932381864263887	4.728840573386163	4.081335823486123	3.03	2.78	3.4	1.96	3.5715029124950215	4.875611963074217	3.53	0	0	0	0	0	0	0	0	CONTROL	NA	Smoker	62.64	67.76	NA	NA	NA
OIM_CTRL 075	OIM_CTRL 075_S4	3.8181668319901236	3.22	2.85	1.416531277260913	3.482756113990216	4.728840573386163	4.261655600590309	3.1876844696430093	2.78	3.4	1.96	3.7241474204779053	4.875611963074217	3.53	0	0	0	0	0	0	0	0	CONTROL	NA	Smoker	62.64	66.83	NA	NA	NA
OIM_CTRL 075	OIM_CTRL 075_S5	3.8854383132443333	3.22	2.85	1.3952063042184097	3.3777950147506286	4.728840573386163	4.1341536161768095	3.03	2.78	3.4	1.96	3.7762102125826695	4.875611963074217	3.53	0	0	0	0	0	0	0	0	CONTROL	NA	Smoker	62.64	65.7	NA	NA	NA
OIM_CTRL 075	OIM_CTRL 075_S6	4.1155269582270515	3.22	2.85	1.238291408675198	3.713298141	4.759771153742259	4.090932275525935	3.238272841734932	2.78	3.4	1.96	3.7230312801210417	4.875611963074217	3.53	0	0	0	0	0	0	0	0	CONTROL	NA	Smoker	62.64	64.79	NA	NA	NA
OIM_CTRL 075	OIM_CTRL 075_S7	4.199947452856669	3.22	2.85	1.5327585808646653	3.3672221341950634	4.728840573386163	3.99	3.0711632797861177	2.78	3.4	1.96	3.6069545246555137	4.875611963074217	3.53	0	0	0	0	0	0	0	0	CONTROL	NA	Smoker	62.64	63.65	NA	NA	NA
OIM_CTRL 075	OIM_CTRL 075_S8	4.048999215586377	3.22	2.85	1.3773603425479923	3.501215707	4.749898459752113	4.203988411277405	3.089785586853762	2.78	3.4	1.96	3.7375846422822576	4.875611963074217	3.53	0	0	0	0	0	0	0	0	CONTROL	NA	Smoker	62.64	62.64	NA	NA	NA
OIM_CTRL 076	OIM_CTRL 076_S1	3.6516903024862226	3.22	2.85	1.489726396362829	2.9404263872506706	4.728840573386163	4.495117312343493	3.03	2.78	3.4	1.96	2.8105638232772208	4.875611963074217	3.53	0	0	0	0	0	0	0	0	CONTROL	NA	Smoker	55.95	63.08	NA	NA	NA
OIM_CTRL 076	OIM_CTRL 076_S2	3.6251078393558975	3.22	2.85	1.8218425068757977	2.927769055545135	4.728840573386163	4.361421175243398	3.132419019964133	2.78	3.4	1.96	3.4202427754097666	4.875611963074217	3.53	0	0	0	0	0	0	0	0	CONTROL	NA	Smoker	55.95	62.14	NA	NA	NA
OIM_CTRL 076	OIM_CTRL 076_S3	3.5030966903859055	3.22	2.934546998885418	1.3620427750108892	3.0398258031918983	4.728840573386163	4.56206499	3.03	2.78	3.4	1.96	2.924555566	4.875611963074217	3.53	0	0	0	0	0	0	0	0	CONTROL	NA	Smoker	55.95	61.01	NA	NA	NA
OIM_CTRL 076	OIM_CTRL 076_S4	3.565379312	3.22	2.9991662690801455	1.4179256567192458	2.597983826771005	4.728840573386163	4.087177235242302	3.03	2.78	3.4	1.96	2.493634147527173	4.875611963074217	3.53	0	0	0	0	0	0	0	0	CONTROL	NA	Smoker	55.95	60.1	NA	NA	NA
OIM_CTRL 076	OIM_CTRL 076_S5	3.695636340418593	3.22	3.044682744766792	1.8238340829326163	3.1267737383363254	4.728840573386163	4.738086440740396	3.03	2.78	3.4	1.96	3.0567858308558185	4.875611963074217	3.53	0	0	0	0	0	0	0	0	CONTROL	NA	Smoker	55.95	58.96	NA	NA	NA
OIM_CTRL 076	OIM_CTRL 076_S6	4.080998434783725	3.22	3.2044797662211852	1.8963207512491576	3.258259145772865	4.728840573386163	4.682540544613453	3.443669049897458	2.78	3.4	1.96	3.3195992880875655	4.875611963074217	3.53	0	0	0	0	0	0	0	0	CONTROL	NA	Smoker	55.95	58.06	NA	NA	NA
OIM_CTRL 076	OIM_CTRL 076_S7	3.8016121536362237	3.22	3.101950091818205	2.0838382377355105	3.3752775141629594	4.728840573386163	4.916332104517974	3.086497577	2.78	3.4	1.96	3.451164450945586	4.875611963074217	3.5710777304208383	0	0	0	0	0	0	0	0	CONTROL	NA	Smoker	55.95	57.02	NA	NA	NA
OIM_CTRL 076	OIM_CTRL 076_S8	4.047753603742881	3.22	2.878801655733401	1.7409688003585402	3.2834397000040014	4.728840573386163	4.679682805855179	3.3204170517263067	2.78	3.4	1.96	3.224291777996534	4.875611963074217	3.53	0	0	0	0	0	0	0	0	CONTROL	NA	Smoker	55.95	55.93	NA	NA	NA
OIM_CTRL 077	OIM_CTRL 077_S1	3.7860361887487577	3.22	3.3119664997993272	1.4303670134549238	2.4362503493010275	5.268287880744928	4.987743878238167	3.5394553012106416	2.78	3.4	1.96	2.694846489047653	4.875611963074217	3.7853813399315728	0	0	0	0	0	0	0	0	CONTROL	NA	Smoker	68.19	75.19	NA	NA	NA
OIM_CTRL 077	OIM_CTRL 077_S2	3.874296881070438	3.22	2.85	1.3690751933260144	2.481820845893369	5.422070602151552	4.908709407	3.144899012140964	2.78	3.4	1.96	2.7187565361288133	4.875611963074217	3.53	0	0	0	0	0	0	0	0	CONTROL	NA	Smoker	68.19	74.26	NA	NA	NA
OIM_CTRL 077	OIM_CTRL 077_S3	3.9105440965457343	3.22	3.0244292968189104	1.7625587528820017	2.5709165072139224	5.382157458279648	5.057452417495739	3.098846328298881	2.78	3.4	1.96	2.868106353335799	4.875611963074217	3.824315001	0	0	0	0	0	0	0	0	CONTROL	NA	Smoker	68.19	73.22	NA	NA	NA
OIM_CTRL 077	OIM_CTRL 077_S4	3.8322476596900645	3.22	3.140503847239918	1.21	2.3526059207566985	5.338428753944479	4.986679737694917	3.133136394	2.78	3.4	1.96	2.28	4.875611963074217	3.5317445348849112	0	0	0	0	0	0	0	0	CONTROL	NA	Smoker	68.19	72.25	NA	NA	NA
OIM_CTRL 077	OIM_CTRL 077_S5	3.9611850580317336	3.22	3.0272908655529527	1.3847150808088415	2.217484324215715	5.465267684754129	4.913646694251487	3.0460922929298535	2.78	3.4	1.96	2.28	4.875611963074217	3.6136001839067236	0	0	0	0	0	0	0	0	CONTROL	NA	Smoker	68.19	71.22	NA	NA	NA
OIM_CTRL 077	OIM_CTRL 077_S6	3.941740822483831	3.22	2.85	1.2298206582881308	2.3040972062668312	5.080374122109267	4.476288160432909	3.1224047316598726	2.78	3.4	1.96	2.28	4.875611963074217	3.53	0	0	0	0	0	0	0	0	CONTROL	NA	Smoker	68.19	70.39	NA	NA	NA
OIM_CTRL 077	OIM_CTRL 077_S7	3.790066511413458	4.423472955541751	2.85	1.4628054971322169	2.354485367542401	5.573207874636763	4.722477664660945	3.03	2.980614752045806	3.4	1.96	2.351610470124199	4.875611963074217	3.544647808	0	0	0	0	0	0	0	0	CONTROL	NA	Smoker	68.19	68.16	NA	NA	NA
OIM_CTRL 078	OIM_CTRL 078_S1	3.5658914009507194	3.22	2.85	1.6185437598983754	3.653069977126977	4.728840573386163	4.674212083113339	3.03	2.78	3.4	1.96	4.047827581129796	4.875611963074217	3.53	0	0	0	0	0	0	0	0	CONTROL	NA	NA	58.45	65.43	NA	NA	NA
OIM_CTRL 078	OIM_CTRL 078_S2	3.2520544731867433	3.22	2.85	1.516135110895765	3.4782576330055046	4.728840573386163	4.752502361116005	3.03	2.78	3.4	1.96	4.2171882391869735	4.875611963074217	3.5455736942607334	0	0	0	0	0	0	0	0	CONTROL	NA	NA	58.45	64.52	NA	NA	NA
OIM_CTRL 078	OIM_CTRL 078_S3	3.1771020873992266	3.22	2.85	1.3145986437900095	3.431962887036632	4.728840573386163	3.99	3.03	2.78	3.4	1.96	3.6109017176436184	4.875611963074217	3.53	0	0	0	0	0	0	0	0	CONTROL	NA	NA	58.45	63.59	NA	NA	NA
OIM_CTRL 078	OIM_CTRL 078_S4	3.107102578041167	3.22	2.85	1.3585831184460215	3.533678506411884	4.728840573386163	4.356866869250734	3.03	2.78	3.4	1.96	3.8559928844805116	4.875611963074217	3.53	0	0	0	0	0	0	0	0	CONTROL	NA	NA	58.45	62.61	NA	NA	NA
OIM_CTRL 078	OIM_CTRL 078_S5	3.3340269273530327	3.22	2.85	1.7967545901641284	4.0982901767125854	4.728840573386163	4.706269152850401	3.03	2.78	3.4	1.96	4.489060281357575	4.875611963074217	3.5357637887226776	0	0	0	0	0	0	0	0	CONTROL	NA	NA	58.45	61.54	NA	NA	NA
OIM_CTRL 078	OIM_CTRL 078_S6	3.2936654726222865	3.22	2.85	1.430615547460238	3.7600549028999746	4.728840573386163	4.164046453823155	3.03	2.78	3.4	1.96	3.770372943372637	4.875611963074217	3.53	0	0	0	0	0	0	0	0	CONTROL	NA	NA	58.45	60.6	NA	NA	NA
OIM_CTRL 079	OIM_CTRL 079_S1	3.241236886520564	3.22	2.85	1.6620848682992968	2.758539111073545	4.728840573386163	4.523501089	3.03	2.78	3.4	2.164769647146298	3.421469168032698	4.875611963074217	3.8002400081092125	0	0	0	0	0	0	0	0	CONTROL	NA	Smoker	60.72	66.74	NA	NA	NA
OIM_CTRL 079	OIM_CTRL 079_S2	3.2910665831855233	3.22	2.85	1.601204128314062	2.6712247124381183	4.728840573386163	4.437784811963117	3.233635087462292	2.78	3.4	2.1828085065880307	3.2186239107998267	4.875611963074217	3.782314760093379	0	0	0	0	0	0	0	0	CONTROL	NA	Smoker	60.72	65.74	NA	NA	NA
OIM_CTRL 079	OIM_CTRL 079_S3	3.4572183184798315	3.22	3.2275364667401902	1.7187562511970296	3.0572642693996213	4.728840573386163	4.784047815156753	3.379358715114111	2.78	3.4	2.2786031974529815	3.668745617667878	4.875611963074217	4.03909001	0	0	0	0	0	0	0	0	CONTROL	NA	Smoker	60.72	64.74	NA	NA	NA
OIM_CTRL 079	OIM_CTRL 079_S4	3.4222226135837017	3.22	2.9076804366642683	1.3667969397294677	2.996803362288386	4.728840573386163	4.730226073303517	3.477722373175426	2.78	3.5356117076888296	2.417143924	3.3620062926366696	4.875611963074217	4.113621077570076	0	0	0	0	0	0	0	0	CONTROL	NA	Smoker	60.72	63.83	NA	NA	NA
OIM_CTRL 079	OIM_CTRL 079_S5	3.225437642404498	3.22	2.85	1.621372790403414	2.869694104323256	4.728840573386163	4.6389816636188606	3.066844003109643	2.78	3.4	2.171213419787734	3.6155950673176678	4.875611963074217	4.0925896979465355	0	0	0	0	0	0	0	0	CONTROL	NA	Smoker	60.72	62.75	NA	NA	NA
OIM_CTRL 080	OIM_CTRL 080_S1	3.09	3.532762843249046	2.85	1.21	1.9372190888864194	4.728840573386163	3.99	3.03	2.8205852000362963	3.4	1.96	2.28	4.875611963074217	3.53	0	0	0	0	0	0	0	0	CONTROL	NA	Smoker	58.69	65.72	NA	NA	NA
OIM_CTRL 080	OIM_CTRL 080_S2	3.09	3.3594149200328034	2.85	1.21	1.708804330843741	4.728840573386163	3.99	3.03	2.78	3.4	1.96	2.28	4.875611963074217	3.53	0	0	0	0	0	0	0	0	CONTROL	NA	Smoker	58.69	64.7	NA	NA	NA
OIM_CTRL 080	OIM_CTRL 080_S3	3.09	3.3012299347067833	2.85	1.21	1.8827815766092444	4.728840573386163	3.99	3.03	2.800069659	3.4	1.96	2.28	4.875611963074217	3.53	0	0	0	0	0	0	0	0	CONTROL	NA	Smoker	58.69	63.88	NA	NA	NA
OIM_CTRL 080	OIM_CTRL 080_S4	3.09	3.22	2.85	1.21	2.062625076325426	4.728840573386163	4.038028467055015	3.03	2.78	3.4	1.96	2.28	4.875611963074217	3.53	0	0	0	0	0	0	0	0	CONTROL	NA	Smoker	58.69	62.73	NA	NA	NA
OIM_CTRL 080	OIM_CTRL 080_S5	3.09	3.22	2.85	1.21	2.0550827308449997	4.728840573386163	4.145993012605813	3.03	2.78	3.4	1.96	2.28	4.875611963074217	3.53	0	0	0	0	0	0	0	0	CONTROL	NA	Smoker	58.69	61.86	NA	NA	NA
OIM_CTRL 080	OIM_CTRL 080_S6	3.09	3.22	2.85	1.21	2.1242461799585066	4.728840573386163	3.99	3.03	2.78	3.4	1.96	2.28	4.875611963074217	3.53	0	0	0	0	0	0	0	0	CONTROL	NA	Smoker	58.69	60.7	NA	NA	NA
OIM_CTRL 080	OIM_CTRL 080_S7	3.09	3.22	2.85	1.2959622131332733	2.226525670195542	4.728840573386163	4.442286145002911	3.03	2.78	3.4	1.96	2.28	4.875611963074217	3.53	0	0	0	0	0	0	0	0	CONTROL	NA	Smoker	58.69	58.61	NA	NA	NA
OIM_CTRL 081	OIM_CTRL 081_S1	3.442458197451969	3.22	2.85	2.2037383048987724	2.796093725136893	8.392021265898473	4.101570566198544	3.03	2.78	3.4	1.96	2.604578031799857	7.100761578488837	3.53	0	0	0	0	0	2	0	2	CONTROL	NA	Smoker	71.33	78.34	NA	NA	NA
OIM_CTRL 081	OIM_CTRL 081_S2	3.2655247602320854	3.22	2.9572356795483508	2.3410914754178522	2.5769160355602256	7.326860290415359	4.594427197	3.03	2.78	3.4	1.96	2.9748436665491864	7.166630644348931	3.53	0	0	0	0	0	2	0	2	CONTROL	NA	Smoker	71.33	76.39	NA	NA	NA
OIM_CTRL 081	OIM_CTRL 081_S3	3.413204391534078	3.22	3.1718312952694703	2.4072258581605612	2.6228434457968492	7.87852693	4.604871895471553	3.03	2.78	3.4	1.96	2.860591379140163	7.7732429151196945	3.53	0	0	0	0	0	2	0	2	CONTROL	NA	Smoker	71.33	75.39	NA	NA	NA
OIM_CTRL 081	OIM_CTRL 081_S4	3.4213666550561075	3.22	3.3014600538205805	2.149913365610053	2.6384507684384424	6.251688282	4.7630455792923465	3.03	2.78	3.4	1.96	2.7470156534060663	5.894292055477506	3.53	0	0	0	0	0	1	0	1	CONTROL	NA	Smoker	71.33	74.4	NA	NA	NA
OIM_CTRL 081	OIM_CTRL 081_S5	3.6259851539217816	3.22	2.85	1.9033315421789319	2.5860970064350446	4.838500233	4.995912148271639	3.03	2.78	3.4	1.96	2.865051315274047	4.875611963074217	3.53	0	0	0	0	0	0	0	0	CONTROL	NA	Smoker	71.33	72.46	NA	NA	NA
OIM_CTRL 082	OIM_CTRL 082_S1	3.8062747075927397	3.22	2.85	1.3980654614346737	3.0097921725963634	4.728840573386163	4.670513243788003	3.03	2.78	3.4	1.96	3.1532388081370595	4.875611963074217	3.7491162000715645	0	0	0	0	0	0	0	0	CONTROL	NA	NA	68.72	74.73	NA	NA	NA
OIM_CTRL 082	OIM_CTRL 082_S2	3.511136497842494	3.22	2.85	1.3482906509186823	2.8148348265363285	4.728840573386163	4.511350518402243	3.03	2.78	3.4	1.96	3.110465162885153	4.875611963074217	3.53	0	0	0	0	0	0	0	0	CONTROL	NA	NA	68.72	73.76	NA	NA	NA
OIM_CTRL 082	OIM_CTRL 082_S3	3.7281987291524255	3.22	2.85	1.21	1.9937096257780822	4.728840573386163	4.218878375503239	3.03	2.78	3.4	1.96	2.3853622669193824	4.875611963074217	3.53	0	0	0	0	0	0	0	0	CONTROL	NA	NA	68.72	72.76	NA	NA	NA
OIM_CTRL 082	OIM_CTRL 082_S4	3.4242460937978705	3.22	2.85	1.21	1.3386117251061775	4.728840573386163	4.395759054463778	3.03	2.78	3.4	1.96	2.28	4.875611963074217	3.53	0	0	0	0	0	0	0	0	CONTROL	NA	NA	68.72	70.86	NA	NA	NA
OIM_CTRL 082	OIM_CTRL 082_S5	3.5464842513223718	3.22	2.85	1.256813617900153	1.8701480372598307	4.728840573386163	4.730805447458859	3.03	2.78	3.4	1.96	2.28	4.875611963074217	3.8688511058014603	0	0	0	0	0	0	0	0	CONTROL	NA	NA	68.72	69.73	NA	NA	NA
OIM_CTRL 083	OIM_CTRL 083_S1	3.703324398528033	3.22	2.85	2.140183645564634	2.5253616199415356	5.362012917	5.446166056513206	3.03	2.78	3.4	1.96	3.0238184270639428	4.9422834579475685	4.749417926101059	0	0	0	0	0	0	0	0	CONTROL	NA	Smoker	61.98	67.99	NA	NA	NA
OIM_CTRL 083	OIM_CTRL 083_S2	3.09	3.22	2.85	1.8676038853428942	2.1380825242764243	5.101840731736772	5.194907880112438	3.03	2.78	3.4	1.96	2.7190049124395417	4.875611963074217	4.624101938304756	0	0	0	0	0	0	0	0	CONTROL	NA	Smoker	61.98	66.98	NA	NA	NA
OIM_CTRL 083	OIM_CTRL 083_S3	3.09	3.22	2.85	1.3861734708297437	1.9899292215318787	5.132103794	5.370581610796798	3.03	2.78	3.4	1.96	2.28	4.875611963074217	4.490345786292828	0	0	0	0	0	0	0	0	CONTROL	NA	Smoker	61.98	65.98	NA	NA	NA
OIM_CTRL 083	OIM_CTRL 083_S4	3.09	3.22	2.85	1.7391924357268984	2.1589576949765745	5.417976265872223	5.340245589017342	3.03	2.78	3.4	1.96	2.5304828596368774	4.875611963074217	4.6322578255673115	0	0	0	0	0	0	0	0	CONTROL	NA	Smoker	61.98	64.98	NA	NA	NA
OIM_CTRL 083	OIM_CTRL 083_S5	3.09	3.22	2.85	1.857959848325682	2.2634000470074285	5.592438395043804	5.50555458	3.03	2.78	3.4	1.96	2.5751598856586027	4.934737021817489	4.827152723012752	0	0	0	0	0	0	0	0	CONTROL	NA	Smoker	61.98	64.01	NA	NA	NA
OIM_CTRL 083	OIM_CTRL 083_S6	3.091236012959637	3.22	2.85	2.1069618515335273	2.2180507813585355	5.588459802	5.541237808827402	3.03	2.78	3.4	1.96	2.4356489260235703	5.140184569	4.9421906921700645	0	0	0	0	0	0	0	0	CONTROL	NA	Smoker	61.98	62.99	NA	NA	NA
OIM_CTRL 084	OIM_CTRL 084_S1	4.319024908717282	3.22	3.371966438315628	1.5813852411162561	2.9709591676667024	5.246538612790173	5.146975180706667	3.956403555681955	2.78	3.4	1.96	2.388227208564751	4.875611963074217	3.53	0	0	0	0	0	0	0	0	CONTROL	NA	Smoker	63.48	68.51	NA	NA	NA
OIM_CTRL 084	OIM_CTRL 084_S2	4.510988970833147	3.22	2.971496851241403	2.236183284	3.071035358153106	5.637732151840199	5.531039051063976	3.967270405960068	2.78	3.4	1.96	2.6137465400864563	4.875611963074217	3.5426585330195595	0	0	0	0	0	0	0	0	CONTROL	NA	Smoker	63.48	67.48	NA	NA	NA
OIM_CTRL 084	OIM_CTRL 084_S3	4.405719778919495	3.22	3.3082483206798035	2.3932576504233167	3.2702637940253125	5.819701754821663	5.4733187702793895	3.9866041779844035	2.78	3.5308700004974494	1.96	3.0251389320417115	4.947656999874559	3.9896431884358323	0	0	0	0	0	0	0	0	CONTROL	NA	Smoker	63.48	66.5	NA	NA	NA
OIM_CTRL 084	OIM_CTRL 084_S4	4.748041375287419	3.22	3.3251201005754805	2.355439603	3.073641672115386	5.512313893837628	5.520358313269167	4.381435706175783	2.78	3.8760360152546927	2.209329075616659	3.1442251482093306	4.875611963074217	4.379876105293362	1	0	0	0	0	0	0	1	CONTROL	NA	Smoker	63.48	65.48	NA	NA	NA
OIM_CTRL 084	OIM_CTRL 084_S5	4.843098566719964	3.22	3.4497408638023295	2.629091459036104	3.275712332041272	5.828976053113183	5.934988192160198	4.252387726031143	2.78	3.8250621773821383	2.2461724813533683	3.2583533263711786	5.164829133830204	4.758070332279142	0	0	0	0	0	0	0	0	CONTROL	NA	Smoker	63.48	64.48	NA	NA	NA
OIM_CTRL 084	OIM_CTRL 084_S6	4.733042436	3.22	3.5711884881805958	2.295082731222571	2.958610898378572	5.747310672513664	5.175166228137458	3.921401838376663	2.78	3.7773858198384094	1.96	2.8590466328536506	4.875611963074217	3.728639796205383	0	0	0	0	0	0	0	0	CONTROL	NA	Smoker	63.48	63.46	NA	NA	NA
OIM_CTRL 085	OIM_CTRL 085_S1	3.153508488279047	3.22	2.85	1.687268614786784	3.700859843846167	4.728840573386163	4.360164605773217	3.03	2.78	3.4	1.96	4.323695285194335	4.875611963074217	3.53	0	0	0	0	0	0	0	0	CONTROL	NA	Smoker	66.08	73.11	NA	NA	NA
OIM_CTRL 085	OIM_CTRL 085_S2	3.09	3.22	2.85	1.3577044809714363	3.6035461213310884	4.728840573386163	4.056753091222867	3.03	2.78	3.4	1.96	3.7525538072909708	4.875611963074217	3.53	0	0	0	0	0	0	0	0	CONTROL	NA	Smoker	66.08	71.27	NA	NA	NA
OIM_CTRL 085	OIM_CTRL 085_S3	3.2575147178241854	3.22	2.8716593903012235	1.7321137164219718	3.75429694	4.728840573386163	4.125477393428657	3.03	2.78	3.4	1.96	3.7720322400026953	4.875611963074217	3.53	0	0	0	0	0	0	0	0	CONTROL	NA	Smoker	66.08	70.1	NA	NA	NA
OIM_CTRL 085	OIM_CTRL 085_S4	3.298202825610356	3.22	3.0874443502889832	1.7262999889207642	3.880280856168539	4.728840573386163	3.99	3.03	2.78	3.4	1.96	3.683301220956653	4.875611963074217	3.53	0	0	0	0	0	0	0	0	CONTROL	NA	Smoker	66.08	68.13	NA	NA	NA
OIM_CTRL 085	OIM_CTRL 085_S5	3.1504231851353324	3.22	2.85	1.6480733217684815	3.8910834452135137	4.728840573386163	3.99	3.03	2.78	3.4	1.96	3.713184879888993	4.875611963074217	3.53	0	0	0	0	0	0	0	0	CONTROL	NA	Smoker	66.08	67.26	NA	NA	NA
OIM_CTRL 085	OIM_CTRL 085_S6	3.5249174860672308	3.22	2.988320100286952	1.9816470663568115	4.010278413655078	4.728840573386163	4.556140729630298	3.03	2.78	3.4	1.96	4.177474348261958	4.875611963074217	3.53	0	0	0	0	0	0	0	0	CONTROL	NA	Smoker	66.08	66.06	NA	NA	NA
OIM_CTRL 086	OIM_CTRL 086_S1	3.2099125104440285	3.22	2.85	1.4268702819289731	2.797990088	4.728840573386163	4.807955778	3.03	2.78	3.4	1.96	3.092848263392505	4.875611963074217	3.53	0	0	0	0	0	0	0	0	CONTROL	NA	Smoker	62.28	69.41	NA	NA	NA
OIM_CTRL 086	OIM_CTRL 086_S2	3.4275584288894545	3.22	2.85	1.21	2.8399414138138237	4.728840573386163	4.685651938468516	3.03	2.78	3.4	1.96	2.619438660165941	4.875611963074217	3.53	0	0	0	0	0	0	0	0	CONTROL	NA	Smoker	62.28	68.41	NA	NA	NA
OIM_CTRL 086	OIM_CTRL 086_S3	3.1012338968816606	3.22	2.85	1.380260604518406	2.5305885362408542	4.728840573386163	4.544008716155316	3.03	2.78	3.4	1.96	3.2286719286739247	4.875611963074217	3.53	0	0	0	0	0	0	0	0	CONTROL	NA	Smoker	62.28	67.34	NA	NA	NA
OIM_CTRL 086	OIM_CTRL 086_S4	3.09	3.22	2.85	1.325858892895874	2.5837677455200136	4.731683952860473	4.555335712649922	3.03	2.78	3.4	1.96	2.6813288135342352	4.875611963074217	3.53	0	0	0	0	0	0	0	0	CONTROL	NA	Smoker	62.28	66.38	NA	NA	NA
OIM_CTRL 086	OIM_CTRL 086_S5	3.328830105064634	3.22	2.85	1.2926756849812133	2.644596960783582	4.728840573386163	4.302275661111575	3.03	2.78	3.4	1.96	2.615156163236927	4.875611963074217	3.53	0	0	0	0	0	0	0	0	CONTROL	NA	Smoker	62.28	65.27	NA	NA	NA
OIM_CTRL 086	OIM_CTRL 086_S6	3.2352325015906223	3.22	2.85	1.331506113	2.5927785617995847	4.728840573386163	4.341276976	3.03	2.78	3.4	1.96	2.6569234322979884	4.875611963074217	3.53	0	0	0	0	0	0	0	0	CONTROL	NA	Smoker	62.28	64.39	NA	NA	NA
OIM_CTRL 087	OIM_CTRL 087_S1	3.3540492622765075	3.22	2.85	1.21	1.17	4.728840573386163	3.99	3.03	2.78	3.4	1.96	2.28	4.875611963074217	3.53	0	0	0	0	0	0	0	0	CONTROL	NA	Smoker	67.58	76.59	NA	NA	NA
OIM_CTRL 087	OIM_CTRL 087_S2	3.167275506387779	3.22	2.85	1.21	1.17	4.728840573386163	3.99	3.03	2.78	3.4	1.96	2.28	4.875611963074217	3.53	0	0	0	0	0	0	0	0	CONTROL	NA	Smoker	67.58	75.61	NA	NA	NA
OIM_CTRL 087	OIM_CTRL 087_S3	3.3097440792925523	3.22	2.85	1.21	1.4864982572129466	4.728840573386163	3.99	3.03	2.78	3.4	1.96	2.28	4.875611963074217	3.53	0	0	0	0	0	0	0	0	CONTROL	NA	Smoker	67.58	73.96	NA	NA	NA
OIM_CTRL 087	OIM_CTRL 087_S4	3.3310077913791427	3.22	2.85	1.21	1.3184081022049363	4.728840573386163	3.99	3.03	2.78	3.4	1.96	2.28	4.875611963074217	3.53	0	0	0	0	0	0	0	0	CONTROL	NA	Smoker	67.58	72.64	NA	NA	NA
OIM_CTRL 087	OIM_CTRL 087_S5	3.3022106416937436	3.22	2.85	1.21	1.535167707090388	4.728840573386163	4.032067545268831	3.03	2.78	3.4	1.96	2.28	4.875611963074217	3.53	0	0	0	0	0	0	0	0	CONTROL	NA	Smoker	67.58	71.6	NA	NA	NA
OIM_CTRL 087	OIM_CTRL 087_S6	3.342124424586113	3.22	2.85	1.21	1.285409758626057	4.728840573386163	3.99	3.03	2.78	3.4	1.96	2.28	4.875611963074217	3.53	0	0	0	0	0	0	0	0	CONTROL	NA	Smoker	67.58	70.64	NA	NA	NA
OIM_CTRL 087	OIM_CTRL 087_S7	3.1517860100217727	3.22	2.85	1.21	1.2518706342724761	4.728840573386163	3.99	3.03	2.78	3.4	1.96	2.28	4.875611963074217	3.53	0	0	0	0	0	0	0	0	CONTROL	NA	Smoker	67.58	69.61	NA	NA	NA
OIM_CTRL 088	OIM_CTRL 088_S1	3.265837961016682	3.22	2.85	2.1475138388282806	2.8703897740696247	4.740817584202021	4.621491593567777	3.03	2.78	3.4	1.96	3.177196706114641	4.875611963074217	3.53	0	0	0	0	0	0	0	0	CONTROL	NA	Non-Smoker	62.6	68.98	NA	NA	NA
OIM_CTRL 088	OIM_CTRL 088_S2	3.537478290626598	3.22	2.890104138558515	2.0590477141896324	2.5912025557213876	5.038076425	4.183442578280334	3.03	2.78	3.4	1.96	2.820136335912035	4.875611963074217	3.53	0	0	0	0	0	0	0	0	CONTROL	NA	Non-Smoker	62.6	67.73	NA	NA	NA
OIM_CTRL 088	OIM_CTRL 088_S3	3.2412368865205656	3.22	2.85	1.9569487715667693	2.6939440692971846	4.728840573386163	4.4980667947964035	3.03	2.78	3.4	1.96	3.1190585659625496	4.875611963074217	3.53	0	0	0	0	0	0	0	0	CONTROL	NA	Non-Smoker	62.6	66.66	NA	NA	NA
OIM_CTRL 088	OIM_CTRL 088_S4	3.5564159820385863	3.22	2.85	2.1938236367694097	2.9623756646168227	4.867949229531336	4.428933862519228	3.03	2.78	3.4	1.96	3.0400046842102517	4.875611963074217	3.53	0	0	0	0	0	0	0	0	CONTROL	NA	Non-Smoker	62.6	65.8	NA	NA	NA
OIM_CTRL 088	OIM_CTRL 088_S5	3.4820962030436458	3.22	2.85	2.1333054377703435	2.9088393938988744	4.842778076743084	4.319888629	3.03	2.78	3.4	1.96	3.105739128061477	4.875611963074217	3.53	0	0	0	0	0	0	0	0	CONTROL	NA	Non-Smoker	62.6	64.64	NA	NA	NA
OIM_CTRL 088	OIM_CTRL 088_S6	3.1579926455137075	3.22	2.85	1.970583013920032	2.703807829913248	4.728840573386163	4.592241752700551	3.03	2.78	3.4	1.96	3.0050723063110754	4.875611963074217	3.53	0	0	0	0	0	0	0	0	CONTROL	NA	Non-Smoker	62.6	63.65	NA	NA	NA
OIM_CTRL 088	OIM_CTRL 088_S7	3.4038506217464013	3.22	2.85	1.8809678354140236	2.823856282262184	4.985933445349304	4.090700409908986	3.03	2.78	3.4	1.96	2.8236511268220097	4.875611963074217	3.53	0	0	0	0	0	0	0	0	CONTROL	NA	Non-Smoker	62.6	62.58	NA	NA	NA
OIM_CTRL 089	OIM_CTRL 089_S1	5.589903219877957	3.22	2.85	1.21	1.694446477133805	4.728840573386163	6.0764612759463965	4.911992900743306	2.78	3.4	1.96	2.28	4.875611963074217	5.260594999338338	1	0	0	0	0	0	0	1	CONTROL	NA	Smoker	61.91	66.07	NA	NA	NA
OIM_CTRL 089	OIM_CTRL 089_S2	6.116439212	3.22	2.85	1.21	2.229437952824728	4.728840573386163	6.433737521302074	5.219817273558781	2.78	3.4	1.96	2.28	4.875611963074217	5.646740677654494	1	0	0	0	0	0	0	1	CONTROL	NA	Smoker	61.91	65.07	NA	NA	NA
OIM_CTRL 089	OIM_CTRL 089_S3	5.841081222	3.22	2.85	1.6259320213681836	2.3959138764053116	4.728840573386163	5.1152668379791315	4.998578369774722	2.78	3.4	1.96	2.28	4.875611963074217	3.7370841329938864	1	0	0	0	0	0	0	1	CONTROL	NA	Smoker	61.91	63.92	NA	NA	NA
OIM_CTRL 089	OIM_CTRL 089_S4	5.458698087040394	3.22	2.85	1.21	2.079681773562358	4.728840573386163	5.1967046454586185	4.695551844844293	2.78	3.4	1.96	2.28	4.875611963074217	3.9136560835414977	1	0	0	0	0	0	0	1	CONTROL	NA	Smoker	61.91	63.06	NA	NA	NA
OIM_CTRL 089	OIM_CTRL 089_S5	5.4427914994726345	3.22	2.9639613167387964	1.248276442634125	2.0905066418745206	4.728840573386163	4.658910133058667	4.667771500586791	2.78	3.4	1.96	2.28	4.875611963074217	3.53	1	0	0	0	0	0	0	1	CONTROL	NA	Smoker	61.91	61.87	NA	NA	NA
OIM_CTRL 090	OIM_CTRL 090_S1	3.09	3.22	2.85	1.21	2.1325066786384332	4.728840573386163	3.99	3.03	2.78	3.4	1.96	2.5904803898182633	4.875611963074217	3.53	0	0	0	0	0	0	0	0	CONTROL	NA	Smoker	57.95	63.02	NA	NA	NA
OIM_CTRL 090	OIM_CTRL 090_S2	3.09	3.22	2.85	1.21	2.484288941891717	4.728840573386163	4.349873964156239	3.03	2.78	3.4	1.96	3.0650845486827896	4.875611963074217	3.53	0	0	0	0	0	0	0	0	CONTROL	NA	Smoker	57.95	62	NA	NA	NA
OIM_CTRL 090	OIM_CTRL 090_S3	3.09	3.22	2.85	1.21	2.5099389163618024	4.728840573386163	3.99	3.03	2.78	3.4	1.96	3.0658971472538115	4.875611963074217	3.53	0	0	0	0	0	0	0	0	CONTROL	NA	Smoker	57.95	61.03	NA	NA	NA
OIM_CTRL 090	OIM_CTRL 090_S4	3.09	3.22	2.85	1.21	2.069675443430653	4.728840573386163	4.029415713453285	3.03	2.78	3.4	1.96	2.3609255725244704	4.875611963074217	3.53	0	0	0	0	0	0	0	0	CONTROL	NA	Smoker	57.95	60.01	NA	NA	NA
OIM_CTRL 090	OIM_CTRL 090_S5	3.09	3.22	2.85	1.21	1.9413676228566286	4.728840573386163	3.99	3.03	2.78	3.4	1.96	2.832723877884127	4.875611963074217	3.53	0	0	0	0	0	0	0	0	CONTROL	NA	Smoker	57.95	58.98	NA	NA	NA
OIM_CTRL 090	OIM_CTRL 090_S6	3.09	3.22	2.85	1.21	2.182625617	4.728840573386163	3.99	3.03	2.78	3.4	1.96	2.595365027013795	4.875611963074217	3.53	0	0	0	0	0	0	0	0	CONTROL	NA	Smoker	57.95	57.92	NA	NA	NA
OIM_CTRL 091	OIM_CTRL 091_S1	3.2011779140378773	3.22	2.85	1.21	2.8863882402506595	4.728840573386163	3.99	3.03	2.78	3.4	1.96	2.885191939097864	4.875611963074217	3.53	0	0	0	0	0	0	0	0	CONTROL	NA	Smoker	69.41	77.04	NA	NA	NA
OIM_CTRL 091	OIM_CTRL 091_S2	3.09	3.22	2.85	1.21	2.6334920113016853	4.728840573386163	3.99	3.03	2.78	3.4	1.96	3.199255609823914	4.875611963074217	3.53	0	0	0	0	0	0	0	0	CONTROL	NA	Smoker	69.41	75.52	NA	NA	NA
OIM_CTRL 091	OIM_CTRL 091_S3	3.1826803483020742	3.22	2.85	1.21	2.765813091	4.728840573386163	3.99	3.03	2.78	3.4	1.96	2.9567356736745998	4.875611963074217	3.53	0	0	0	0	0	0	0	0	CONTROL	NA	Smoker	69.41	73.47	NA	NA	NA
OIM_CTRL 091	OIM_CTRL 091_S4	3.416510495	3.22	2.85	1.3966993780022476	2.7287379590300374	4.728840573386163	3.99	3.03	2.78	3.4	1.96	3.389420474600784	4.875611963074217	3.53	0	0	0	0	0	0	0	0	CONTROL	NA	Smoker	69.41	71.65	NA	NA	NA
OIM_CTRL 092	OIM_CTRL 092_S1	4.979921026117885	3.22	3.6560144778005697	1.7729174344798786	2.9900706532795116	4.728840573386163	4.924753986165228	4.003086164740702	2.78	3.5620174220187373	1.96	3.3685106940830423	4.875611963074217	3.53	0	0	0	0	0	0	0	0	CONTROL	NA	Smoker	71.93	77.95	NA	NA	NA
OIM_CTRL 092	OIM_CTRL 092_S2	4.601335171142773	3.22	3.342779817898215	1.336171448828629	2.5198725279123093	4.728840573386163	4.157418247950902	3.7567028539282648	2.78	3.586524472734954	1.96	2.758877346258969	4.875611963074217	3.53	0	0	0	0	0	0	0	0	CONTROL	NA	Smoker	71.93	76.11	NA	NA	NA
OIM_CTRL 092	OIM_CTRL 092_S3	4.409973434559877	3.22	3.5853970158770494	1.3097477268816402	2.460933485188116	4.728840573386163	4.059571183418739	3.2454102012392165	2.78	3.66812144	1.96	2.495013392093888	4.875611963074217	3.53	0	0	0	0	0	0	0	0	CONTROL	NA	Smoker	71.93	75.08	NA	NA	NA
OIM_CTRL 092	OIM_CTRL 092_S4	4.270742935918154	3.22	3.550944380844758	1.21	2.4268379768550865	4.728840573386163	4.166287115531407	3.294117231574494	2.78	3.7141254442125504	1.96	2.403600257175719	4.875611963074217	3.53	0	0	0	0	0	0	0	0	CONTROL	NA	Smoker	71.93	73.08	NA	NA	NA
OIM_CTRL 093	OIM_CTRL 093_S1	3.09	3.22	3.163398808452838	1.21	2.637368312543734	4.728840573386163	3.99	3.03	2.78	3.4	1.96	3.0066472328663743	4.875611963074217	3.53	0	0	0	0	0	0	0	0	CONTROL	NA	Non-Smoker	58.97	65.95	NA	NA	NA
OIM_CTRL 093	OIM_CTRL 093_S2	3.150182312976536	3.22	3.656916165018231	1.5915543742032243	3.1807643454450307	4.728840573386163	4.0545260041146225	3.03	2.78	3.650641281679686	1.96	3.694789341951078	4.875611963074217	3.53	0	0	0	0	0	0	0	0	CONTROL	NA	Non-Smoker	58.97	65.01	NA	NA	NA
OIM_CTRL 093	OIM_CTRL 093_S3	3.09	3.22	3.4486628931867997	1.21	2.921982815009874	4.728840573386163	4.068109827707698	3.03	2.78	3.4	1.96	3.3632764603003604	4.875611963074217	3.53	0	0	0	0	0	0	0	0	CONTROL	NA	Non-Smoker	58.97	63.99	NA	NA	NA
OIM_CTRL 093	OIM_CTRL 093_S4	3.09	3.22	3.2485500376140894	1.21	2.763417150397833	4.728840573386163	3.99	3.03	2.78	3.4	1.96	3.3100304293059404	4.875611963074217	3.53	0	0	0	0	0	0	0	0	CONTROL	NA	Non-Smoker	58.97	63.17	NA	NA	NA
OIM_CTRL 093	OIM_CTRL 093_S5	3.09	3.22	3.555507000871234	1.21	2.8646679582548504	4.728840573386163	4.013226988629429	3.03	2.78	3.6628725555468336	1.96	3.245935978038566	4.875611963074217	3.53	0	0	0	0	0	0	0	0	CONTROL	NA	Non-Smoker	58.97	62	NA	NA	NA
OIM_CTRL 093	OIM_CTRL 093_S6	3.09	3.22	3.605251074740549	1.21	2.949986893366095	4.728840573386163	3.99	3.03	2.78	3.413841046601286	1.96	3.543904638	4.875611963074217	3.53	0	0	0	0	0	0	0	0	CONTROL	NA	Non-Smoker	58.97	61.04	NA	NA	NA
OIM_CTRL 093	OIM_CTRL 093_S7	3.09	3.22	3.5876272126190294	1.21	3.0736778767793806	4.728840573386163	3.99	3.03	2.78	3.7107349262033207	1.96	3.2076473450788674	4.875611963074217	3.53	0	0	0	0	0	0	0	0	CONTROL	NA	Non-Smoker	58.97	59.96	NA	NA	NA
OIM_CTRL 094	OIM_CTRL 094_S1	3.09	3.22	2.85	1.21	1.8436160079135848	4.728840573386163	3.99	3.03	2.78	3.4	1.96	2.28	4.875611963074217	3.53	0	0	0	0	0	0	0	0	CONTROL	NA	Smoker	73.04	82.18	NA	NA	NA
OIM_CTRL 094	OIM_CTRL 094_S2	3.09	3.22	2.85	1.21	1.709281612791933	4.728840573386163	4.203707914	3.03	2.78	3.4	1.96	2.28	4.875611963074217	3.53	0	0	0	0	0	0	0	0	CONTROL	NA	Smoker	73.04	81.12	NA	NA	NA
OIM_CTRL 094	OIM_CTRL 094_S3	3.145697769905462	3.22	2.85	1.341799747977624	2.206603900419522	4.728840573386163	4.638560606795015	3.03	2.78	3.4	1.96	2.361300735200146	4.875611963074217	3.53	0	0	0	0	0	0	0	0	CONTROL	NA	Smoker	73.04	80.12	NA	NA	NA
OIM_CTRL 094	OIM_CTRL 094_S4	3.09	3.22	2.85	1.21	2.083626663594664	4.728840573386163	5.021014232776955	3.03	2.78	3.4	1.96	2.28	4.875611963074217	3.53	0	0	0	0	0	0	0	0	CONTROL	NA	Smoker	73.04	78.25	NA	NA	NA
OIM_CTRL 094	OIM_CTRL 094_S5	3.09	3.22	2.85	1.21	1.5052185635558364	4.728840573386163	3.99	3.03	2.78	3.4	1.96	2.28	4.875611963074217	3.53	0	0	0	0	0	0	0	0	CONTROL	NA	Smoker	73.04	76.08	NA	NA	NA
OIM_CTRL 094	OIM_CTRL 094_S6	3.201003964	3.22	2.85	1.21	1.8079589590412515	4.728840573386163	4.289879255207899	3.03	2.78	3.4	1.96	2.3492977333123344	4.875611963074217	3.53	0	0	0	0	0	0	0	0	CONTROL	NA	Smoker	73.04	74.07	NA	NA	NA
OIM_CTRL 095	OIM_CTRL 095_S1	3.726477761630245	3.22	2.85	1.21	2.692433908329122	4.728840573386163	4.283397151533868	3.03	2.78	3.4	1.96	3.0654598601965004	4.875611963074217	3.53	0	0	0	0	0	0	0	0	CONTROL	NA	NA	71.54	77.84	NA	NA	NA
OIM_CTRL 095	OIM_CTRL 095_S2	3.6640538208170628	3.22	2.85	1.21	2.8631073688390845	4.728840573386163	3.99	3.03	2.78	3.4	1.96	3.370966648532094	4.875611963074217	3.53	0	0	0	0	0	0	0	0	CONTROL	NA	NA	71.54	76.62	NA	NA	NA
OIM_CTRL 095	OIM_CTRL 095_S3	3.6010091435759324	3.22	2.986107249874067	1.2708687862014107	3.0965111200157702	4.728840573386163	4.311560601323755	3.03	2.78	3.4	1.96	3.5123137153660897	4.875611963074217	3.53	0	0	0	0	0	0	0	0	CONTROL	NA	NA	71.54	75.72	NA	NA	NA
OIM_CTRL 095	OIM_CTRL 095_S4	3.741120322670805	3.22	2.9632132878701576	1.4084208687315176	3.025862355	4.728840573386163	4.109658267988754	3.03	2.78	3.4	1.96	3.6510581134980713	4.875611963074217	3.53	0	0	0	0	0	0	0	0	CONTROL	NA	NA	71.54	74.71	NA	NA	NA
OIM_CTRL 095	OIM_CTRL 095_S5	3.7855619551505515	3.22	2.9153813472000465	1.2574967785298283	2.9540593712852314	4.728840573386163	4.131750715021989	3.03	2.78	3.4	1.96	3.5763608969935152	4.875611963074217	3.53	0	0	0	0	0	0	0	0	CONTROL	NA	NA	71.54	73.61	NA	NA	NA
OIM_CTRL 096	OIM_CTRL 096_S1	3.717657414108337	4.737966061347206	2.85	2.3097773621933966	2.3739210904114567	5.6635000215346025	3.99	3.03	3.8406001941576564	3.4	1.96	2.619973750602859	4.875611963074217	3.53	0	0	0	0	0	0	0	0	CONTROL	NA	Smoker	59.3	63.4	NA	NA	NA
OIM_CTRL 096	OIM_CTRL 096_S2	3.7560964752643566	4.933752578537547	3.080535329706951	2.306944362145206	2.3856326831693724	5.953771802373783	4.321411924345539	3.03	4.018061904486516	3.4	1.96	2.7421884951095885	4.875611963074217	3.53	0	0	0	0	0	0	0	0	CONTROL	NA	Smoker	59.3	61.36	NA	NA	NA
OIM_CTRL 096	OIM_CTRL 096_S3	3.813395615938114	5.160372052519341	2.85	2.565371535082894	2.495533704326609	5.576484344640735	4.687100828937491	3.1551072315914945	4.263523611416554	3.4	2.7227136570552437	3.0078863944492475	5.281217775710065	3.53	0	0	0	0	0	0	0	0	CONTROL	NA	Smoker	59.3	60.41	NA	NA	NA
OIM_CTRL 096	OIM_CTRL 096_S4	4.178007951	4.635930041128817	2.85	2.573299924	2.736754507384208	5.566276020364847	4.378351636660459	3.4728825993485595	3.7201303711544966	3.4	2.0499899804520476	2.9235611392696628	5.128623029387266	3.53	0	0	0	0	0	0	0	0	CONTROL	NA	Smoker	59.3	59.28	NA	NA	NA
OIM_CTRL 097	OIM_CTRL 097_S1	3.2674191983240943	3.22	2.85	1.21	1.7699974896141861	4.728840573386163	3.99	3.03	2.78	3.4	1.96	2.28	4.875611963074217	3.53	0	0	0	0	0	0	0	0	CONTROL	NA	Smoker	70.73	75.91	NA	NA	NA
OIM_CTRL 097	OIM_CTRL 097_S2	3.242380471927155	3.22	2.85	1.21	2.1113646414069733	4.728840573386163	4.178508274655171	3.03	2.78	3.4	1.96	2.5210962560673584	4.875611963074217	3.53	0	0	0	0	0	0	0	0	CONTROL	NA	Smoker	70.73	74.86	NA	NA	NA
OIM_CTRL 097	OIM_CTRL 097_S3	3.531779863172337	3.22	2.85	1.21	2.0460641841826184	4.728840573386163	3.99	3.03	2.78	3.4	1.96	2.28	4.875611963074217	3.53	0	0	0	0	0	0	0	0	CONTROL	NA	Smoker	70.73	73.87	NA	NA	NA
OIM_CTRL 097	OIM_CTRL 097_S4	3.369671194124732	3.22	2.85	1.289030750623668	2.2567014761331516	4.728840573386163	4.333735474018849	3.03	2.78	3.4	1.96	2.7672500123115036	4.875611963074217	3.53	0	0	0	0	0	0	0	0	CONTROL	NA	Smoker	70.73	72.76	NA	NA	NA
OIM_CTRL 098	OIM_CTRL 098_S1	3.9140878330610422	3.22	2.85	1.21	1.7666156429667939	4.728840573386163	3.99	3.1195127757874657	2.78	3.4	1.96	2.28	4.875611963074217	3.53	0	0	0	0	0	0	0	0	CONTROL	NA	Smoker	66	73.06	NA	NA	NA
OIM_CTRL 098	OIM_CTRL 098_S2	3.835046991711312	3.7692852730053303	2.85	1.21	1.9856538339139127	4.728840573386163	4.224325758738296	3.581937744046152	2.870977346	3.4	1.96	2.28	4.875611963074217	3.53	0	0	0	0	0	0	0	0	CONTROL	NA	Smoker	66	71.19	NA	NA	NA
OIM_CTRL 098	OIM_CTRL 098_S3	3.7423814088015397	3.22	2.85	1.21	2.0226521198183747	4.728840573386163	4.196272319423447	3.512913096752162	2.78	3.4	1.96	2.28	4.875611963074217	3.53	0	0	0	0	0	0	0	0	CONTROL	NA	Smoker	66	70.04	NA	NA	NA
OIM_CTRL 098	OIM_CTRL 098_S4	3.8852678630405566	3.688890468	2.85	1.2114725800196608	2.012853219603735	4.728840573386163	4.485646043429775	3.3117392565891643	2.78	3.4	1.96	2.3941806152012886	4.875611963074217	3.53	0	0	0	0	0	0	0	0	CONTROL	NA	Smoker	66	68.01	NA	NA	NA
OIM_CTRL 098	OIM_CTRL 098_S5	3.9590243498457047	3.5393915137480523	2.85	1.21	2.0347075311847633	4.728840573386163	4.286997519040683	3.329410708943358	2.78	3.4	1.96	2.28	4.875611963074217	3.53	0	0	0	0	0	0	0	0	CONTROL	NA	Smoker	66	67.15	NA	NA	NA
OIM_CTRL 098	OIM_CTRL 098_S6	4.112377585221321	3.7692326946933825	2.85	1.21	2.129534931014373	4.728840573386163	4.401572781016036	3.5108057966573027	2.78	3.4	1.96	2.28	4.875611963074217	3.53	0	0	0	0	0	0	0	0	CONTROL	NA	Smoker	66	65.96	NA	NA	NA
OIM_CTRL 099	OIM_CTRL 099_S1	4.170088164	3.22	2.85	1.21	3.475121820459381	4.728840573386163	4.204025959	3.03	2.78	3.4	1.96	3.9803927815867475	4.875611963074217	3.53	0	0	0	0	0	0	0	0	CONTROL	NA	Smoker	68.16	73.55	NA	NA	NA
OIM_CTRL 099	OIM_CTRL 099_S2	3.9081035359522107	3.22	2.918989836641776	1.21	3.212196786820503	4.728840573386163	4.588740090948154	3.03	2.78	3.4	1.96	3.9822303028170642	4.875611963074217	4.024269592031348	0	0	0	0	0	0	0	0	CONTROL	NA	Smoker	68.16	72.26	NA	NA	NA
OIM_CTRL 099	OIM_CTRL 099_S3	4.121630367085871	3.22	2.961729945995909	1.21	3.3833802437356595	4.728840573386163	4.294203810327147	3.03	2.78	3.4	1.96	4.1628434818209215	4.875611963074217	3.53	0	0	0	0	0	0	0	0	CONTROL	NA	Smoker	68.16	71.26	NA	NA	NA
OIM_CTRL 099	OIM_CTRL 099_S4	4.341963224700324	3.22	3.0049420666283417	1.21	3.988873627619199	4.728840573386163	4.599529790644336	3.03	2.78	3.4	1.96	4.689832021574441	4.875611963074217	3.53	0	0	0	0	0	0	0	0	CONTROL	NA	Smoker	68.16	70.27	NA	NA	NA
OIM_CTRL 099	OIM_CTRL 099_S5	4.429133782700819	3.22	3.3303155533441196	1.21	4.349998437506146	4.728840573386163	4.241662831245356	3.3801514978700054	2.78	3.4	1.96	5.0911912768390355	4.875611963074217	3.53	0	0	0	0	0	0	0	0	CONTROL	NA	Smoker	68.16	69.27	NA	NA	NA
OIM_CTRL 099	OIM_CTRL 099_S6	4.413055269561154	3.22	2.85	1.21	3.9021935696890777	4.728840573386163	4.1171402688010845	3.03	2.78	3.4	1.96	4.500991909138101	4.875611963074217	3.53	0	0	0	0	0	0	0	0	CONTROL	NA	Smoker	68.16	68.12	NA	NA	NA
OIM_CTRL 100	OIM_CTRL 100_S1	3.8579009130385513	3.22	2.85	1.21	1.976552305097703	4.728840573386163	4.046345111976862	3.03	2.78	3.4	1.96	2.3460605140628124	4.875611963074217	3.53	0	0	0	0	0	0	0	0	CONTROL	NA	Smoker	61.78	67.93	NA	NA	NA
OIM_CTRL 100	OIM_CTRL 100_S2	3.696580913594907	3.22	2.85	1.21	1.9612619944692398	4.728840573386163	3.99	3.03	2.78	3.4	1.96	2.28	4.875611963074217	3.53	0	0	0	0	0	0	0	0	CONTROL	NA	Smoker	61.78	66.84	NA	NA	NA
OIM_CTRL 100	OIM_CTRL 100_S3	3.4375264268458916	3.22	2.85	1.21	2.465131089763289	4.728840573386163	4.304106368516483	3.03	2.78	3.4	1.96	2.574584028509121	4.875611963074217	3.53	0	0	0	0	0	0	0	0	CONTROL	NA	Smoker	61.78	65.82	NA	NA	NA
OIM_CTRL 100	OIM_CTRL 100_S4	3.9174594340291824	3.22	2.85	1.21	2.160031537124396	4.728840573386163	3.99	3.03	2.78	3.4	1.96	2.5043807769847417	4.875611963074217	3.53	0	0	0	0	0	0	0	0	CONTROL	NA	Smoker	61.78	63.88	NA	NA	NA
OIM_CTRL 100	OIM_CTRL 100_S5	4.195922410240145	3.22	2.85	1.21	2.389847125353278	4.728840573386163	3.99	3.1693781647899426	2.78	3.4	1.96	2.5385897950290905	4.875611963074217	3.53	0	0	0	0	0	0	0	0	CONTROL	NA	Smoker	61.78	63.42	NA	NA	NA
OIM104	OIM104_S1	3.3336906941936872	3.07	2.85	1.4596334095584116	2.615887299935558	4.728840573386163	4.985424219811839	3.03	2.63	3.4	1.96	2.7948994610569198	4.875611963074217	3.87	0	0	0	0	0	0	0	0	CASE	Adenocarcinoma	Smoker	NA	58.96	59.03	0.8	0-3 mths preDx
OIM104	OIM104_S2	3.483287677331363	3.07	3.234213451831504	1.6191906618416259	1.9092644848310205	4.728840573386163	5.379031596050444	3.03	2.63	3.4	1.96	2.28	4.875611963074217	3.8750298121321833	0	0	0	0	0	0	0	0	CASE	Adenocarcinoma	Smoker	NA	57.71	59.03	15.85	1-2 yrs preDx
OIM104	OIM104_S3	3.09	3.07	3.0232749146548272	1.21	1.17	4.728840573386163	4.553863634	3.03	2.63	3.4	1.96	2.28	4.875611963074217	3.87	0	0	0	0	0	0	0	0	CASE	Adenocarcinoma	Smoker	NA	56.81	59.03	26.66	2-3 yrs preDx
OIM104	OIM104_S4	3.09	3.07	2.9007767288317634	1.241450750085682	1.17	4.728840573386163	4.748391139851184	3.03	2.63	3.4	1.96	2.28	4.875611963074217	3.87	0	0	0	0	0	0	0	0	CASE	Adenocarcinoma	Smoker	NA	55.72	59.03	39.67	3-4 yrs preDx
OIM104	OIM104_S5	3.09	3.07	3.0493050121567897	1.7264817816181097	1.5030210020197186	4.728840573386163	4.721908806628985	3.03	2.63	3.4	1.96	2.28	4.875611963074217	3.87	0	0	0	0	0	0	0	0	CASE	Adenocarcinoma	Smoker	NA	54.88	59.03	49.79	4-5 yrs preDx
OIM104	OIM104_S6	3.09	3.07	2.85	1.245863471944888	1.4489964972316685	4.728840573386163	4.402272453748414	3.03	2.63	3.4	1.96	2.28	4.875611963074217	3.87	0	0	0	0	0	0	0	0	CASE	Adenocarcinoma	Smoker	NA	53.69	59.03	64.08	5-6 yrs preDx
OIM104	OIM104_S7	3.09	3.07	2.885916176	1.21	1.17	4.728840573386163	4.238834164247868	3.03	2.63	3.4	1.96	2.28	4.875611963074217	3.87	0	0	0	0	0	0	0	0	CASE	Adenocarcinoma	Smoker	NA	52.61	59.03	76.96	6-7 yrs preDx
OIM114	OIM114_S1	3.345078295	3.07	2.85	1.21	2.595535671152697	4.728840573386163	4.8147650158620925	3.03	2.63	3.4	1.96	2.677153472514914	4.875611963074217	3.87	0	0	0	0	0	0	0	0	CASE	NA	Smoker	NA	72.17	73.1	11.15	9-12 mths preDx
OIM114	OIM114_S2	3.1859733638831225	3.07	2.85	1.21	1.9164309315830779	4.728840573386163	4.4917120917622615	3.03	2.63	3.4	1.96	2.28	4.875611963074217	3.87	0	0	0	0	0	0	0	0	CASE	NA	Smoker	NA	71.27	73.1	21.99	1-2 yrs preDx
OIM114	OIM114_S3	3.135574427437969	3.07	2.85	1.21	1.768264740221063	4.728840573386163	4.173878465737787	3.03	2.63	3.4	1.96	2.28	4.875611963074217	3.87	0	0	0	0	0	0	0	0	CASE	NA	Smoker	NA	70.24	73.1	34.38	2-3 yrs preDx
OIM114	OIM114_S4	3.273741337267464	3.07	2.85	1.21	1.8910149497972442	4.728840573386163	4.302953370265912	3.03	2.63	3.4	1.96	2.28	4.875611963074217	3.87	0	0	0	0	0	0	0	0	CASE	NA	Smoker	NA	69.26	73.1	46.11	3-4 yrs preDx
OIM114	OIM114_S5	3.380469011	3.07	2.85	1.21	1.17	4.728840573386163	4.768668398	3.03	2.63	3.4	1.96	2.28	4.875611963074217	3.87	0	0	0	0	0	0	0	0	CASE	NA	Smoker	NA	68.32	73.1	57.38	4-5 yrs preDx
OIM114	OIM114_S6	3.3503584295715756	3.07	2.85	1.21	1.2475775417348545	4.728840573386163	4.813080589683774	3.03	2.63	3.4	1.96	2.28	4.875611963074217	3.87	0	0	0	0	0	0	0	0	CASE	NA	Smoker	NA	67.35	73.1	69.04	5-6 yrs preDx
OIM114	OIM114_S7	3.300894613459531	3.07	2.85	1.2702845248822903	1.2475775417348545	4.728840573386163	4.755180841185115	3.03	2.63	3.4	1.96	2.28	4.875611963074217	3.87	0	0	0	0	0	0	0	0	CASE	NA	Smoker	NA	66.31	73.1	81.46	6-7 yrs preDx
OIM114	OIM114_S8	3.639242442495973	3.07	2.85	1.4251446031988746	2.500841977959626	4.728840573386163	4.999624500164665	3.03	2.63	3.4	1.96	2.2991926449326714	4.875611963074217	3.87	0	0	0	0	0	0	0	0	CASE	NA	Smoker	NA	64.47	73.1	103.6	8-9 yrs preDx
OIM117	OIM117_S1	3.518366931608557	3.07	2.85	1.4608909190364596	2.9419693260684583	5.094483279010094	5.329866594300296	3.03	2.63	3.4	1.96	2.958510875080653	4.875611963074217	3.87	0	0	0	0	0	0	0	0	CASE	Adenocarcinoma	Smoker	NA	58.63	59.79	13.94	1-2 yrs preDx
OIM117	OIM117_S2	3.716133645885987	3.07	2.85	1.4117721411185657	3.054032852874634	5.636667541591356	5.296170805376553	3.03	2.63	3.4	1.96	2.7398445567419243	4.875611963074217	3.87	0	0	0	0	0	0	0	0	CASE	Adenocarcinoma	Smoker	NA	57.06	59.79	32.84	2-3 yrs preDx
OIM117	OIM117_S3	3.787356693479152	3.07	2.85	1.787395259119678	2.958410545	5.743224366780153	5.6703094064153605	3.03	2.63	3.4	1.96	2.836413797181332	4.875611963074217	3.87	0	0	0	0	0	0	0	0	CASE	Adenocarcinoma	Smoker	NA	56.8	59.79	35.86	2-3 yrs preDx
OIM117	OIM117_S4	3.4053178849306542	3.07	2.85	1.2293678817154055	2.3023381735949893	5.484848643897952	5.167510716624169	3.03	2.63	3.4	1.96	2.28	4.875611963074217	3.87	0	0	0	0	0	0	0	0	CASE	Adenocarcinoma	Smoker	NA	55.89	59.79	46.86	3-4 yrs preDx
OIM117	OIM117_S5	3.300894613459531	3.07	2.85	1.21	1.1938159051707742	5.346320326363013	5.023634285651829	3.03	2.63	3.4	1.96	2.28	4.875611963074217	3.87	0	0	0	0	0	0	0	0	CASE	Adenocarcinoma	Smoker	NA	54.73	59.79	60.7	5-6 yrs preDx
OIM117	OIM117_S6	3.439236878210076	3.07	2.85	1.2347479289815153	1.1967357472108868	5.724588415017946	5.312602525868782	3.03	2.63	3.4	1.96	2.28	4.875611963074217	3.87	0	0	0	0	0	0	0	0	CASE	Adenocarcinoma	Smoker	NA	53.28	59.79	78.14	6-7 yrs preDx
OIM117	OIM117_S7	3.2953432156684874	3.07	2.85	1.21	1.927801107984683	5.750201474192119	4.755836640473248	3.03	2.63	3.4	1.96	2.28	4.875611963074217	3.87	0	0	0	0	0	0	0	0	CASE	Adenocarcinoma	Smoker	NA	51.82	59.79	95.62	7-8 yrs preDx
OIM11	OIM11_S1	3.09	3.07	3.2053646870091743	6.558007948372251	1.8713809789986562	4.728840573386163	4.855520639932593	3.03	2.63	3.4	6.123333745	2.28	4.875611963074217	3.87	0	0	0	2	0	0	0	2	CASE	Small cell carcinoma	Smoker	NA	77.74	78.86	13.39	1-2 yrs preDx
OIM11	OIM11_S2	3.3556636325219715	3.07	2.85	1.21	1.17	4.728840573386163	5.5168835613469644	3.03	2.63	3.4	1.96	2.28	4.875611963074217	3.953539747534812	0	0	0	0	0	0	0	0	CASE	Small cell carcinoma	Smoker	NA	76.82	78.86	24.43	2-3 yrs preDx
OIM11	OIM11_S3	3.3078854137304545	3.07	2.85	1.21	1.17	4.728840573386163	5.479537530741295	3.03	2.63	3.4	1.96	2.28	4.875611963074217	3.9524644263164266	0	0	0	0	0	0	0	0	CASE	Small cell carcinoma	Smoker	NA	76.51	78.86	28.14	2-3 yrs preDx
OIM11	OIM11_S4	3.517059744359034	3.07	2.85	1.21	1.2147166608910802	4.728840573386163	5.306491510787258	3.03	2.63	3.4	1.96	2.28	4.875611963074217	3.87	0	0	0	0	0	0	0	0	CASE	Small cell carcinoma	Smoker	NA	75.04	78.86	45.81	3-4 yrs preDx
OIM11	OIM11_S5	3.2586299374800136	3.07	2.85	1.21	1.17	4.728840573386163	5.141259282384948	3.03	2.63	3.4	1.96	2.28	4.875611963074217	3.87	0	0	0	0	0	0	0	0	CASE	Small cell carcinoma	Smoker	NA	74.7	78.86	49.89	4-5 yrs preDx
OIM11	OIM11_S6	3.4500818786265977	3.07	2.85	1.21	1.17	4.728840573386163	5.080219994057169	3.03	2.63	3.4	1.96	2.28	4.875611963074217	3.87	0	0	0	0	0	0	0	0	CASE	Small cell carcinoma	Smoker	NA	73.64	78.86	62.57	5-6 yrs preDx
OIM11	OIM11_S7	3.4100208472153866	3.07	2.85	1.21	1.831067641359959	4.728840573386163	4.986216633008436	3.03	2.63	3.4	1.96	2.28	4.875611963074217	3.87	0	0	0	0	0	0	0	0	CASE	Small cell carcinoma	Smoker	NA	72.63	78.86	74.76	6-7 yrs preDx
OIM11	OIM11_S8	3.5350816583638567	3.07	2.85	1.21	1.9365372593736558	4.728840573386163	5.104301487100945	3.03	2.63	3.4	1.96	2.28	4.875611963074217	3.87	0	0	0	0	0	0	0	0	CASE	Small cell carcinoma	Smoker	NA	71.57	78.86	87.44	7-8 yrs preDx
OIM120	OIM120_S1	3.7920989384922215	3.07	2.994134751426211	1.4937681562590988	1.318506711371947	4.728840573386163	6.486747227	3.253898601848568	2.63	3.4	1.96	2.28	4.875611963074217	4.857353360140076	0	0	0	0	0	0	0	0	CASE	Non-small cell carcinoma	Smoker	NA	80.44	80.61	2.02	0-3 mths preDx
OIM120	OIM120_S2	3.8733439158040683	3.07	2.85	1.4338654394714478	2.1301317751734827	4.728840573386163	6.176797672302617	3.03	2.63	3.4	1.96	2.28	4.875611963074217	4.089038811810449	0	0	0	0	0	0	0	0	CASE	Non-small cell carcinoma	Smoker	NA	80.31	80.61	3.6	3-6 mths preDx
OIM120	OIM120_S3	3.8284119576227016	3.07	2.9957043522648377	1.4293518958271367	2.2306690761228753	4.728840573386163	6.203513872480882	3.03	2.63	3.4	1.96	2.28	4.875611963074217	4.172838604883678	0	0	0	0	0	0	0	0	CASE	Non-small cell carcinoma	Smoker	NA	80.01	80.61	7.11	6-9 mths preDx
OIM120	OIM120_S4	3.534380249545662	3.07	2.85	1.21	1.7898228641174714	4.728840573386163	5.901795495	3.03	2.63	3.4	1.96	2.28	4.875611963074217	3.946488616110263	0	0	0	0	0	0	0	0	CASE	Non-small cell carcinoma	Smoker	NA	79.11	80.61	17.92	1-2 yrs preDx
OIM120	OIM120_S5	3.7171374854047268	3.07	2.85	1.273684858667678	1.9616061065719559	4.728840573386163	6.039580723	3.03	2.63	3.4	1.96	2.28	4.875611963074217	4.009931259824388	0	0	0	0	0	0	0	0	CASE	Non-small cell carcinoma	Smoker	NA	78.17	80.61	29.22	2-3 yrs preDx
OIM120	OIM120_S6	3.6586142819946934	3.07	2.85	1.21	1.213269072767206	4.728840573386163	5.991327522	3.03	2.63	3.4	1.96	2.28	4.875611963074217	4.210183249542865	0	0	0	0	0	0	0	0	CASE	Non-small cell carcinoma	Smoker	NA	76.41	80.61	50.35	4-5 yrs preDx
OIM120	OIM120_S7	3.5572320793882066	3.07	2.85	1.5461164563073713	1.260731666795086	4.785155920048806	6.223225122569523	3.03	2.63	3.4	1.96	2.28	4.875611963074217	4.561733714015997	0	0	0	0	0	0	0	0	CASE	Non-small cell carcinoma	Smoker	NA	74.04	80.61	78.8	6-7 yrs preDx
OIM120	OIM120_S8	3.8318740464326693	3.07	2.85	1.673332952545253	1.4168674064410482	5.073394159789443	6.490683685	3.03	2.63	3.4	1.96	2.28	4.875611963074217	4.794939662476394	0	0	0	0	0	0	0	0	CASE	Non-small cell carcinoma	Smoker	NA	72	80.61	103.27	8-9 yrs preDx
OIM121	OIM121_S1	3.6169334199756746	3.07	2.85	1.7126784808924527	1.2910207805925302	4.9017808006642065	5.652408784	3.240932848560847	2.63	3.4	1.96	2.28	4.875611963074217	3.923659384361393	0	0	0	0	0	0	0	0	CASE	Small cell carcinoma	Smoker	NA	58.64	59.02	4.58	3-6 mths preDx
OIM121	OIM121_S2	3.09	3.07	2.85	1.21	1.17	4.800852706886339	5.431606208037957	3.03	2.63	3.4	1.96	2.28	4.875611963074217	3.87	0	0	0	0	0	0	0	0	CASE	Small cell carcinoma	Smoker	NA	57.63	59.02	16.77	1-2 yrs preDx
OIM121	OIM121_S3	3.09	3.07	2.85	1.3914406908727301	1.3082798095102948	5.0808384841276855	5.509056125220224	3.03	2.63	3.4	1.96	2.28	4.875611963074217	3.87	0	0	0	0	0	0	0	0	CASE	Small cell carcinoma	Smoker	NA	56.4	59.02	31.49	2-3 yrs preDx
OIM121	OIM121_S4	3.1064927506793256	3.07	2.85	1.4298245476842741	1.4327934394816721	5.058881566187164	5.712618196687999	3.03	2.63	3.4	1.96	2.28	4.875611963074217	3.9198096187759406	0	0	0	0	0	0	0	0	CASE	Small cell carcinoma	Smoker	NA	55.34	59.02	44.21	3-4 yrs preDx
OIM121	OIM121_S5	3.09	3.07	2.85	1.6262860271491075	2.469602376	5.106423945629562	5.5532814871200165	3.03	2.63	3.4	1.96	2.327926597	4.875611963074217	3.87	0	0	0	0	0	0	0	0	CASE	Small cell carcinoma	Smoker	NA	54.36	59.02	55.94	4-5 yrs preDx
OIM121	OIM121_S6	3.0921390289140223	3.07	2.85	1.5268833874466357	1.7471493666587343	4.961994137222631	5.842600650294387	3.03	2.63	3.4	1.96	2.28	4.875611963074217	4.081322279173166	0	0	0	0	0	0	0	0	CASE	Small cell carcinoma	Smoker	NA	53.33	59.02	68.35	5-6 yrs preDx
OIM121	OIM121_S7	3.09	3.07	2.85	1.6164367240810347	1.9839991958766414	4.807961881414666	5.5527269726870045	3.03	2.63	3.4	1.96	2.28	4.875611963074217	3.87	0	0	0	0	0	0	0	0	CASE	Small cell carcinoma	Smoker	NA	52.28	59.02	80.97	6-7 yrs preDx
OIM122	OIM122_S1	3.526872093047314	3.07	2.85	1.21	2.528303674031102	4.728840573386163	5.028402583110801	3.03	2.63	3.4	1.96	2.3876639915702293	4.875611963074217	3.87	0	0	0	0	0	0	0	0	CASE	Small cell carcinoma	Smoker	NA	76.87	78	13.56	1-2 yrs preDx
OIM122	OIM122_S2	3.3547078047580814	3.07	2.85	1.21	2.3809993978128854	4.728840573386163	5.012914673371092	3.03	2.63	3.4	1.96	2.28	4.875611963074217	3.87	0	0	0	0	0	0	0	0	CASE	Small cell carcinoma	Smoker	NA	76.03	78	23.67	1-2 yrs preDx
OIM122	OIM122_S3	3.371294026475325	3.07	2.85	1.21	2.3667497779710778	4.728840573386163	4.870144932639582	3.03	2.63	3.4	1.96	2.28	4.875611963074217	3.87	0	0	0	0	0	0	0	0	CASE	Small cell carcinoma	Smoker	NA	75.22	78	33.33	2-3 yrs preDx
OIM122	OIM122_S4	3.396986132368757	3.07	2.85	1.21	1.5323959557472677	4.728840573386163	5.013456566915598	3.03	2.63	3.4	1.96	2.28	4.875611963074217	3.87	0	0	0	0	0	0	0	0	CASE	Small cell carcinoma	Smoker	NA	74.22	78	45.29	3-4 yrs preDx
OIM122	OIM122_S5	3.279065762840154	3.07	2.85	1.21	1.372060256125923	4.903840331479983	4.849873333	3.03	2.63	3.4	1.96	2.28	4.875611963074217	3.87	0	0	0	0	0	0	0	0	CASE	Small cell carcinoma	Smoker	NA	73.25	78	57.02	4-5 yrs preDx
OIM122	OIM122_S6	3.206493024	3.07	2.85	1.21	1.2241031290124782	4.728840573386163	5.057353631166728	3.03	2.63	3.4	1.96	2.28	4.875611963074217	3.87	0	0	0	0	0	0	0	0	CASE	Small cell carcinoma	Smoker	NA	72.77	78	62.76	5-6 yrs preDx
OIM122	OIM122_S7	3.309987297869994	3.07	2.85	1.21	2.3395532583785825	4.728840573386163	4.985820478360989	3.03	2.63	3.4	1.96	2.28	4.875611963074217	3.87	0	0	0	0	0	0	0	0	CASE	Small cell carcinoma	Smoker	NA	71.16	78	82.05	6-7 yrs preDx
OIM124	OIM124_S1	3.5146262787284988	3.07	2.85	1.234040098912753	1.17	4.728840573386163	5.220251906857128	3.03	2.63	3.4	1.96	2.28	4.875611963074217	3.87	0	0	0	0	0	0	0	0	CASE	Adenocarcinoma	Smoker	NA	60.04	60.16	1.43	0-3 mths preDx
OIM124	OIM124_S2	3.574154793924515	3.07	2.85	1.2184917133047644	1.8907958064281316	4.728840573386163	5.0023702574279865	3.03	2.63	3.4	1.96	2.28	4.875611963074217	3.87	0	0	0	0	0	0	0	0	CASE	Adenocarcinoma	Smoker	NA	59.72	60.16	5.34	3-6 mths preDx
OIM124	OIM124_S3	3.09	3.07	2.85	1.21	1.6047868077910992	4.728840573386163	4.422254126714054	3.03	2.63	3.4	1.96	2.28	4.875611963074217	3.87	0	0	0	0	0	0	0	0	CASE	Adenocarcinoma	Smoker	NA	58.89	60.16	15.22	1-2 yrs preDx
OIM124	OIM124_S4	3.103943255228452	3.07	2.85	1.21	1.6693512195471993	4.728840573386163	4.803614591	3.03	2.63	3.4	1.96	2.28	4.875611963074217	3.87	0	0	0	0	0	0	0	0	CASE	Adenocarcinoma	Smoker	NA	58.49	60.16	20.03	1-2 yrs preDx
OIM124	OIM124_S5	3.1643376744326246	3.07	2.85	1.2405199598177168	1.6987697543489975	4.728840573386163	5.003153846067743	3.03	2.63	3.4	1.96	2.28	4.875611963074217	3.87	0	0	0	0	0	0	0	0	CASE	Adenocarcinoma	Smoker	NA	57.96	60.16	26.46	2-3 yrs preDx
OIM124	OIM124_S6	3.2350339358905926	3.07	2.85	1.21	1.17	4.728840573386163	4.986262933	3.03	2.63	3.4	1.96	2.28	4.875611963074217	3.87	0	0	0	0	0	0	0	0	CASE	Adenocarcinoma	Smoker	NA	55.79	60.16	52.48	4-5 yrs preDx
OIM124	OIM124_S7	3.2263293235661274	3.07	2.85	1.21	1.17	4.728840573386163	5.088417984164935	3.03	2.63	3.4	1.96	2.28	4.875611963074217	3.87	0	0	0	0	0	0	0	0	CASE	Adenocarcinoma	Smoker	NA	53.85	60.16	75.71	6-7 yrs preDx
OIM124	OIM124_S8	3.2128284688651894	3.07	2.85	1.21	1.17	4.728840573386163	5.020384641651197	3.03	2.63	3.4	1.96	2.28	4.875611963074217	3.87	0	0	0	0	0	0	0	0	CASE	Adenocarcinoma	Smoker	NA	51.76	60.16	100.78	8-9 yrs preDx
OIM125	OIM125_S1	3.09	3.07	2.85	1.21	2.028364696499684	4.728840573386163	5.384558154825732	3.03	2.63	3.4	1.96	2.28	4.875611963074217	3.87	0	0	0	0	0	0	0	0	CASE	Adenocarcinoma	Smoker	NA	78.63	78.89	3.1	3-6 mths preDx
OIM125	OIM125_S2	3.09	3.07	3.162737465375141	1.2661598673825902	2.282737480394919	4.728840573386163	5.386828525480145	3.03	2.63	3.4	1.96	2.28	4.875611963074217	3.87	0	0	0	0	0	0	0	0	CASE	Adenocarcinoma	Smoker	NA	78.19	78.89	8.39	6-9 mths preDx
OIM125	OIM125_S3	3.09	3.07	3.1047657470523617	1.4013060087721718	2.423518699938776	4.728840573386163	5.564294608	3.03	2.63	3.4	1.96	2.721022688	4.875611963074217	3.87	0	0	0	0	0	0	0	0	CASE	Adenocarcinoma	Smoker	NA	77.14	78.89	20.91	1-2 yrs preDx
OIM125	OIM125_S4	3.3131204391999303	3.07	2.85	1.7635707747526095	3.6668401500427783	4.728840573386163	5.442108248836278	3.03	2.63	3.4	1.96	3.508939578514183	4.875611963074217	3.87	0	0	0	0	0	0	0	0	CASE	Adenocarcinoma	Smoker	NA	76.21	78.89	32.08	2-3 yrs preDx
OIM125	OIM125_S5	3.3891628392157793	3.07	2.8855122455114284	1.7527339719799049	2.751678613508539	4.728840573386163	5.750985753670613	3.03	2.63	3.4	1.96	2.647806123724023	4.875611963074217	3.87	0	0	0	0	0	0	0	0	CASE	Adenocarcinoma	Smoker	NA	75.08	78.89	45.68	3-4 yrs preDx
OIM125	OIM125_S6	3.2282892614819665	3.07	2.85	1.7144772974378235	3.330285209244384	4.728840573386163	5.398867649357293	3.03	2.63	3.4	1.96	3.398191288649495	4.875611963074217	3.87	0	0	0	0	0	0	0	0	CASE	Adenocarcinoma	Smoker	NA	74.15	78.89	56.79	4-5 yrs preDx
OIM125	OIM125_S7	3.09	3.07	2.85	1.21	3.3383609168904065	4.728840573386163	4.914005926842542	3.03	2.63	3.4	1.96	2.9286580110065374	4.875611963074217	3.87	0	0	0	0	0	0	0	0	CASE	Adenocarcinoma	Smoker	NA	73.08	78.89	69.63	5-6 yrs preDx
OIM133	OIM133_S1	3.944119484058852	3.07	2.85	1.21	2.4075744032965973	4.728840573386163	5.435277913	3.104021910887721	2.63	3.4	1.96	2.28	4.875611963074217	3.87	0	0	0	0	0	0	0	0	CASE	Adenocarcinoma	Smoker	NA	65.3	65.62	3.93	3-6 mths preDx
OIM133	OIM133_S2	3.7932228917970425	3.07	2.85	1.21	2.2858960787717204	4.728840573386163	5.232985228991768	3.03	2.63	3.4	1.96	2.28	4.875611963074217	3.87	0	0	0	0	0	0	0	0	CASE	Adenocarcinoma	Smoker	NA	65.07	65.62	6.68	6-9 mths preDx
OIM133	OIM133_S3	3.902111052226837	3.221816011732039	2.85	1.21	2.6055935062209254	4.728840573386163	5.472644411102336	3.03	2.63	3.4	1.96	2.28	4.875611963074217	3.87	0	0	0	0	0	0	0	0	CASE	Adenocarcinoma	Smoker	NA	64.71	65.62	10.99	9-12 mths preDx
OIM133	OIM133_S4	3.8683064996319856	3.5518272754540643	2.85	1.21	1.5076955426682987	4.728840573386163	5.518984938414673	3.091422627715235	2.63	3.4	1.96	2.28	4.875611963074217	3.87	0	0	0	0	0	0	0	0	CASE	Adenocarcinoma	Smoker	NA	63.72	65.62	22.78	1-2 yrs preDx
OIM133	OIM133_S5	4.060000331852589	3.7945624201719927	2.85	1.21	1.4910587432407403	4.728840573386163	5.968359811583688	3.237748509067619	2.63	3.4	1.96	2.28	4.875611963074217	3.87	0	0	0	0	0	0	0	0	CASE	Adenocarcinoma	Smoker	NA	63.15	65.62	29.65	2-3 yrs preDx
OIM133	OIM133_S6	4.144100002028948	3.07	2.85	1.21	1.6664353861139127	4.728840573386163	5.949414885494201	3.5266078822748503	2.63	3.4	1.96	2.28	4.875611963074217	4.063553063933342	0	0	0	0	0	0	0	0	CASE	Adenocarcinoma	Smoker	NA	62.48	65.62	37.73	3-4 yrs preDx
OIM133	OIM133_S7	4.129218568748147	3.4524876261868895	2.85	1.21	1.17	4.728840573386163	5.258520815596904	3.572929818101389	2.63	3.4	1.96	2.28	4.875611963074217	3.87	0	0	0	0	0	0	0	0	CASE	Adenocarcinoma	Smoker	NA	61.15	65.62	53.63	4-5 yrs preDx
OIM133	OIM133_S8	3.6306521233078426	3.202499812570531	2.85	1.21	1.8537277713007572	4.728840573386163	4.924772694499798	3.03	2.63	3.4	1.96	2.28	4.875611963074217	3.87	0	0	0	0	0	0	0	0	CASE	Adenocarcinoma	Smoker	NA	58.67	65.62	83.5	6-7 yrs preDx
OIM134	OIM134_S1	3.428382486636355	3.07	2.85	1.4712128516854162	2.4867337050728384	4.728840573386163	5.179081109063088	3.03	2.63	3.4	1.96	2.422766865	4.875611963074217	3.87	0	0	0	0	0	0	0	0	CASE	Small cell carcinoma	Smoker	NA	71.17	71.81	7.64	6-9 mths preDx
OIM134	OIM134_S2	3.663392948893189	3.07	2.85	1.3757696789441038	2.594815346742435	4.728840573386163	5.156917028884052	3.03	2.63	3.4	1.96	2.4676028723732903	4.875611963074217	3.87	0	0	0	0	0	0	0	0	CASE	Small cell carcinoma	Smoker	NA	70.62	71.81	14.24	1-2 yrs preDx
OIM134	OIM134_S3	3.562569233995686	3.07	2.85	1.477113762929924	2.620161202253804	4.728840573386163	5.1441085062988785	3.03	2.63	3.4	1.96	2.28	4.875611963074217	3.87	0	0	0	0	0	0	0	0	CASE	Small cell carcinoma	Smoker	NA	69.19	71.81	31.36	2-3 yrs preDx
OIM134	OIM134_S4	3.963810960530078	3.07	2.85	1.804201379423435	2.902497754	4.728840573386163	5.452448102029247	3.03	2.63	3.4	1.96	2.8990099346237823	4.875611963074217	3.87	0	0	0	0	0	0	0	0	CASE	Small cell carcinoma	Smoker	NA	68.8	71.81	36.12	3-4 yrs preDx
OIM134	OIM134_S5	4.298162281310697	3.07	2.85	1.3960751964427385	1.4352733935203688	4.728840573386163	5.329124613018347	3.03	2.63	3.4	1.96	2.28	4.875611963074217	3.87	0	0	0	0	0	0	0	0	CASE	Small cell carcinoma	Smoker	NA	67.7	71.81	49.27	4-5 yrs preDx
OIM134	OIM134_S6	3.6594817968839033	3.07	2.85	1.6616907540312262	1.497530955033802	4.728840573386163	5.521982509975007	3.03	2.63	3.4	1.96	2.28	4.875611963074217	4.138519291500155	0	0	0	0	0	0	0	0	CASE	Small cell carcinoma	Smoker	NA	66.59	71.81	62.61	5-6 yrs preDx
OIM134	OIM134_S7	3.7565584741610034	3.07	2.85	1.5329602852216617	1.3314450815469312	4.728840573386163	5.631699053950471	3.03	2.63	3.4	1.96	2.28	4.875611963074217	3.87	0	0	0	0	0	0	0	0	CASE	Small cell carcinoma	Smoker	NA	65.58	71.81	74.73	6-7 yrs preDx
OIM138	OIM138_S1	4.074539397212105	3.07	2.85	1.288802770110253	2.9037559464034968	5.1780135392674635	4.064333971045927	3.03	2.63	3.4	1.96	3.4086997076674805	4.875611963074217	3.87	0	0	0	0	0	0	0	0	CASE	Carcinoid tumour	Non-Smoker	NA	74.66	75.04	4.58	3-6 mths preDx
OIM138	OIM138_S2	4.229992009583199	3.07	2.85	1.4733904153673703	2.9858820479147186	5.355991463880242	4.413473598418947	3.03	2.63	3.4	1.96	3.351637902895738	4.875611963074217	3.87	0	0	0	0	0	0	0	0	CASE	Carcinoid tumour	Non-Smoker	NA	74.37	75.04	8.03	6-9 mths preDx
OIM138	OIM138_S3	4.260560075376397	3.07	2.85	1.341372922005975	3.1179001142983895	4.8875519044590625	4.345503601146526	3.03	2.63	3.4	1.96	3.4626176770741424	4.875611963074217	3.87	0	0	0	0	0	0	0	0	CASE	Carcinoid tumour	Non-Smoker	NA	73.24	75.04	21.57	1-2 yrs preDx
OIM138	OIM138_S4	4.1383805154788895	3.07	3.3088773583627518	1.4034532446198622	2.078155254170204	4.728840573386163	4.2108981443660305	3.1599429111262594	2.63	3.7918217422981577	1.96	2.28	4.875611963074217	3.87	0	0	0	0	0	0	0	0	CASE	Carcinoid tumour	Non-Smoker	NA	72.44	75.04	31.22	2-3 yrs preDx
OIM138	OIM138_S5	3.636069637359241	3.07	3.1160755155029314	1.21	1.9651918145407277	4.8193799534300545	4.066091611996181	3.03	2.63	3.539288218641037	1.96	2.28	4.875611963074217	3.87	0	0	0	0	0	0	0	0	CASE	Carcinoid tumour	Non-Smoker	NA	71.37	75.04	44.11	3-4 yrs preDx
OIM138	OIM138_S6	3.746459189820974	3.07	2.898778136098729	1.21	1.7354191341445504	4.728840573386163	4.660795625	3.03	2.63	3.4	1.96	2.28	4.875611963074217	3.87	0	0	0	0	0	0	0	0	CASE	Carcinoid tumour	Non-Smoker	NA	70.24	75.04	57.67	4-5 yrs preDx
OIM138	OIM138_S7	3.925516624	3.07	2.85	1.21	2.002071886223105	4.728840573386163	4.285088433392545	3.03	2.63	3.4	1.96	2.28	4.875611963074217	3.87	0	0	0	0	0	0	0	0	CASE	Carcinoid tumour	Non-Smoker	NA	69.2	75.04	70.12	5-6 yrs preDx
OIM139	OIM139_S1	3.09	3.07	3.0025136013736518	1.6112051076597649	2.601432715	4.728840573386163	4.617150763675428	3.03	2.63	3.4	1.96	2.28	4.875611963074217	3.87	0	0	0	0	0	0	0	0	CASE	Squamous cell carcinoma	Smoker	NA	67.5	67.7	2.42	0-3 mths preDx
OIM139	OIM139_S2	3.1056680523499365	3.07	2.85	1.6120326993608647	2.4740531376007717	4.728840573386163	4.788313184282633	3.03	2.63	3.4	1.96	2.28	4.875611963074217	3.87	0	0	0	0	0	0	0	0	CASE	Squamous cell carcinoma	Smoker	NA	67.37	67.7	3.96	3-6 mths preDx
OIM139	OIM139_S3	3.1977372252881144	3.07	3.063777948765413	1.9786446826008242	3.255148708299163	4.728840573386163	4.999624500164665	3.03	2.63	3.4	1.96	3.000608212138707	4.875611963074217	3.87	0	0	0	0	0	0	0	0	CASE	Squamous cell carcinoma	Smoker	NA	66.35	67.7	16.21	1-2 yrs preDx
OIM139	OIM139_S4	3.1220849022420576	3.07	2.85	2.7838063159230866	2.731599509482951	5.860885626918406	4.937509624	3.03	2.63	3.4	2.358669219230941	2.529444382158153	4.9967174199590145	3.87	0	0	0	0	0	0	0	0	CASE	Squamous cell carcinoma	Smoker	NA	64.76	67.7	35.23	2-3 yrs preDx
OIM139	OIM139_S5	3.09	3.07	2.860227326205198	2.707308710848913	1.8658304442503835	6.216883255636124	4.5298132347844335	3.03	2.63	3.4	2.2648929844255656	2.28	5.650991361155991	3.87	0	0	0	0	0	1	0	1	CASE	Squamous cell carcinoma	Smoker	NA	63.54	67.7	49.92	4-5 yrs preDx
OIM139	OIM139_S6	3.108924628842814	3.07	3.1820863389888494	2.7349597789473927	1.9745377268773954	5.597312274506718	5.042189592392787	3.03	2.63	3.4	2.471240049044039	2.28	5.441497995045235	3.87	0	0	0	0	0	0	0	0	CASE	Squamous cell carcinoma	Smoker	NA	62.48	67.7	62.66	5-6 yrs preDx
OIM139	OIM139_S7	3.113772211442203	3.07	3.135061246	2.591911163607449	2.0169437818469382	6.003667077557154	4.986678532904353	3.03	2.63	3.4	1.96	2.28	5.096576703295818	3.87	0	0	0	0	0	0	0	0	CASE	Squamous cell carcinoma	Smoker	NA	61.35	67.7	76.14	6-7 yrs preDx
OIM139	OIM139_S8	3.09	3.07	2.9660116059258925	2.5521259401179988	2.949398673727833	5.690922756581481	5.036471009379631	3.03	2.63	3.4	2.132866135210363	2.8734871731342473	4.875611963074217	3.87	0	0	0	0	0	0	0	0	CASE	Squamous cell carcinoma	Smoker	NA	59.34	67.7	100.35	8-9 yrs preDx
OIM149	OIM149_S1	3.09	3.07	2.85	1.21	1.1865642778209913	4.728840573386163	4.725931281	3.03	2.63	3.4	1.96	2.28	4.875611963074217	3.87	0	0	0	0	0	0	0	0	CASE	Adenocarcinoma	Smoker	NA	70.43	70.62	2.21	0-3 mths preDx
OIM149	OIM149_S2	3.2218147151391796	3.07	2.85	1.21	2.5000861206477456	4.728840573386163	5.66823702	3.03	2.63	3.4	1.96	2.28	4.875611963074217	3.87	0	0	0	0	0	0	0	0	CASE	Adenocarcinoma	Smoker	NA	70.14	70.62	5.67	3-6 mths preDx
OIM149	OIM149_S3	3.2362521260040635	3.07	2.85	1.21	1.4812456816502588	4.728840573386163	5.118532567801737	3.03	2.63	3.4	1.96	2.28	4.875611963074217	3.87	0	0	0	0	0	0	0	0	CASE	Adenocarcinoma	Smoker	NA	69.43	70.62	14.21	1-2 yrs preDx
OIM149	OIM149_S4	3.2362521260040635	3.07	2.85	1.21	1.533863075185042	4.728840573386163	4.950139307918282	3.03	2.63	3.4	1.96	2.28	4.875611963074217	3.87	0	0	0	0	0	0	0	0	CASE	Adenocarcinoma	Smoker	NA	68.92	70.62	20.42	1-2 yrs preDx
OIM149	OIM149_S5	3.411946958566584	3.07	2.9730955453616925	1.21	1.17	4.728840573386163	5.125362543508017	3.03	2.63	3.4	1.96	2.28	4.875611963074217	3.87	0	0	0	0	0	0	0	0	CASE	Adenocarcinoma	Smoker	NA	67.92	70.62	32.38	2-3 yrs preDx
OIM149	OIM149_S6	3.2844141545082723	3.07	2.85	1.21	1.17	4.728840573386163	5.423696542224169	3.03	2.63	3.4	1.96	2.28	4.875611963074217	3.87	0	0	0	0	0	0	0	0	CASE	Adenocarcinoma	Smoker	NA	65.86	70.62	57.15	4-5 yrs preDx
OIM149	OIM149_S7	3.4252999980236427	3.07	2.85	1.21	1.479770067076831	4.728840573386163	5.638169291847593	3.03	2.63	3.4	1.96	2.28	4.875611963074217	3.87	0	0	0	0	0	0	0	0	CASE	Adenocarcinoma	Smoker	NA	64.87	70.62	68.94	5-6 yrs preDx
OIM149	OIM149_S8	3.7247896214377856	3.07	2.9738525664827833	1.21	1.17	4.728840573386163	5.719872978211039	3.03	2.63	3.4	1.96	2.28	4.875611963074217	3.87	0	0	0	0	0	0	0	0	CASE	Adenocarcinoma	Smoker	NA	63.76	70.62	82.29	6-7 yrs preDx
OIM168	OIM168_S1	3.09	3.07	2.85	1.21	1.17	4.728840573386163	3.67	3.03	2.63	3.4	1.96	2.28	4.875611963074217	3.87	0	0	0	0	0	0	0	0	CASE	Adenocarcinoma	Non-Smoker	NA	71.33	71.87	6.48	6-9 mths preDx
OIM168	OIM168_S2	3.09	3.07	2.85	1.21	1.4471458045458907	4.728840573386163	3.67	3.03	2.63	3.4	1.96	2.28	4.875611963074217	3.87	0	0	0	0	0	0	0	0	CASE	Adenocarcinoma	Non-Smoker	NA	70.39	71.87	17.75	1-2 yrs preDx
OIM168	OIM168_S3	3.09	3.07	2.85	1.21	1.17	4.728840573386163	3.67	3.03	2.63	3.4	1.96	2.2941093931161305	4.875611963074217	3.87	0	0	0	0	0	0	0	0	CASE	Adenocarcinoma	Non-Smoker	NA	69.38	71.87	29.94	2-3 yrs preDx
OIM168	OIM168_S4	3.09	3.07	2.85	1.21	1.17	4.728840573386163	3.67	3.03	2.63	3.4	1.96	2.28	4.875611963074217	3.87	0	0	0	0	0	0	0	0	CASE	Adenocarcinoma	Non-Smoker	NA	68.38	71.87	41.88	3-4 yrs preDx
OIM168	OIM168_S5	3.09	3.07	2.85	1.21	2.6491329217549513	4.728840573386163	3.67	3.03	2.63	3.4	1.96	3.136653967136353	4.875611963074217	3.87	0	0	0	0	0	0	0	0	CASE	Adenocarcinoma	Non-Smoker	NA	67.38	71.87	53.89	4-5 yrs preDx
OIM168	OIM168_S6	3.09	3.07	2.85	1.21	1.17	4.728840573386163	3.67	3.03	2.63	3.4	1.96	3.095392086297265	4.875611963074217	3.87	0	0	0	0	0	0	0	0	CASE	Adenocarcinoma	Non-Smoker	NA	66.25	71.87	67.4	5-6 yrs preDx
OIM176	OIM176_S1	3.09	3.07	2.85	1.21	1.2643559248091063	4.728840573386163	3.9794310943939952	3.03	2.63	3.4	1.96	2.28	4.875611963074217	3.87	0	0	0	0	0	0	0	0	CASE	Squamous cell carcinoma	Smoker	NA	56.16	57.02	10.3	9-12 mths preDx
OIM176	OIM176_S2	3.09	3.07	2.85	1.243194962	1.658283956194238	4.728840573386163	4.314973461636126	3.03	2.63	3.4	1.96	2.28	4.875611963074217	3.87	0	0	0	0	0	0	0	0	CASE	Squamous cell carcinoma	Smoker	NA	55.26	57.02	21.07	1-2 yrs preDx
OIM176	OIM176_S3	3.09	3.07	2.85	1.2255120643803528	1.17	4.728840573386163	4.344709954616291	3.03	2.63	3.4	1.96	2.28	4.875611963074217	3.87	0	0	0	0	0	0	0	0	CASE	Squamous cell carcinoma	Smoker	NA	54.15	57.02	34.48	2-3 yrs preDx
OIM176	OIM176_S4	3.112735251496525	3.07	2.85	1.21	1.17	4.728840573386163	4.249854933742764	3.03	2.63	3.4	1.96	2.28	4.875611963074217	3.87	0	0	0	0	0	0	0	0	CASE	Squamous cell carcinoma	Smoker	NA	53.21	57.02	45.75	3-4 yrs preDx
OIM176	OIM176_S5	3.09	3.07	2.85	1.4635296966669578	1.17	4.728840573386163	4.4880468903067605	3.03	2.63	3.4	1.96	2.28	4.875611963074217	3.87	0	0	0	0	0	0	0	0	CASE	Squamous cell carcinoma	Smoker	NA	52.17	57.02	58.17	4-5 yrs preDx
OIM176	OIM176_S6	3.09	3.07	2.85	1.21	1.17	4.728840573386163	4.324679744616769	3.03	2.63	3.4	1.96	2.28	4.875611963074217	3.87	0	0	0	0	0	0	0	0	CASE	Squamous cell carcinoma	Smoker	NA	51.21	57.02	69.67	5-6 yrs preDx
OIM177	OIM177_S1	3.09	3.07	2.85	1.21	1.4762218059866892	4.728840573386163	4.174575621769251	3.03	2.63	3.4	1.96	2.28	4.875611963074217	3.87	0	0	0	0	0	0	0	0	CASE	Adenosquamous carcinoma	Smoker	NA	69.03	69.57	6.45	6-9 mths preDx
OIM177	OIM177_S2	3.09	3.07	2.85	1.21	1.406592431342038	4.728840573386163	3.993821311	3.03	2.63	3.4	1.96	2.28	4.875611963074217	3.87	0	0	0	0	0	0	0	0	CASE	Adenosquamous carcinoma	Smoker	NA	68.2	69.57	16.44	1-2 yrs preDx
OIM177	OIM177_S3	3.09	3.07	2.85	1.21	1.772317176610842	4.728840573386163	4.560049909030458	3.03	2.63	3.4	1.96	2.28	4.875611963074217	3.87	0	0	0	0	0	0	0	0	CASE	Adenosquamous carcinoma	Smoker	NA	67.83	69.57	20.95	1-2 yrs preDx
OIM177	OIM177_S4	3.09	3.07	2.85	1.21	1.17	4.728840573386163	4.124332109439529	3.03	2.63	3.4	1.96	2.28	4.875611963074217	3.87	0	0	0	0	0	0	0	0	CASE	Adenosquamous carcinoma	Smoker	NA	66.63	69.57	35.3	2-3 yrs preDx
OIM177	OIM177_S5	3.09	3.07	2.85	1.21	1.17	4.728840573386163	3.67	3.03	2.63	3.4	1.96	2.28	4.875611963074217	3.87	0	0	0	0	0	0	0	0	CASE	Adenosquamous carcinoma	Smoker	NA	65.93	69.57	43.71	3-4 yrs preDx
OIM177	OIM177_S6	3.09	3.07	2.85	1.21	1.17	4.728840573386163	4.075451552	3.03	2.63	3.4	1.96	2.28	4.875611963074217	3.87	0	0	0	0	0	0	0	0	CASE	Adenosquamous carcinoma	Smoker	NA	64.64	69.57	59.22	4-5 yrs preDx
OIM177	OIM177_S7	3.09	3.07	2.85	1.21	1.5788453809336231	4.728840573386163	4.183114094978644	3.03	2.63	3.4	1.96	2.28	4.875611963074217	3.87	0	0	0	0	0	0	0	0	CASE	Adenosquamous carcinoma	Smoker	NA	63.78	69.57	69.53	5-6 yrs preDx
OIM177	OIM177_S8	3.09	3.07	2.85	1.21	1.5729636811047034	4.728840573386163	3.7628802437046085	3.03	2.63	3.4	1.96	2.28	4.875611963074217	3.87	0	0	0	0	0	0	0	0	CASE	Adenosquamous carcinoma	Smoker	NA	61.6	69.57	95.69	7-8 yrs preDx
OIM178	OIM178_S1	3.981749374133654	3.07	2.85	1.21	2.836071615507775	4.728840573386163	4.991751922316909	3.386823846426885	2.63	3.4	1.96	2.9849179214278374	4.875611963074217	3.87	0	0	0	0	0	0	0	0	CASE	Squamous cell carcinoma	NA	NA	63.74	63.92	2.05	0-3 mths preDx
OIM178	OIM178_S2	3.890609863482069	3.07	2.85	1.21	2.8723701406124422	4.728840573386163	4.472131777014339	3.2736479344108544	2.63	3.4	1.96	2.8882319079660084	4.875611963074217	3.87	0	0	0	0	0	0	0	0	CASE	Squamous cell carcinoma	NA	NA	63.54	63.92	4.55	3-6 mths preDx
OIM178	OIM178_S3	3.9047109997890646	3.07	2.85	1.21	3.0405270340204593	4.728840573386163	4.628808471833251	3.220082386244971	2.63	3.4	1.96	2.7253399475354705	4.875611963074217	3.87	0	0	0	0	0	0	0	0	CASE	Squamous cell carcinoma	NA	NA	63.25	63.92	8	6-9 mths preDx
OIM178	OIM178_S4	4.059314267746067	3.07	2.85	1.21	3.0256366847075022	4.728840573386163	4.759993437048263	3.4545772750223516	2.63	3.4	1.96	2.946138932436086	4.875611963074217	3.87	0	0	0	0	0	0	0	0	CASE	Squamous cell carcinoma	NA	NA	62.1	63.92	21.8	1-2 yrs preDx
OIM178	OIM178_S5	4.140908957838102	3.07	2.85	1.21	3.0157487573943182	4.728840573386163	4.793281082075972	3.4979951032768577	2.63	3.4	1.96	3.110532624126175	4.875611963074217	3.87	0	0	0	0	0	0	0	0	CASE	Squamous cell carcinoma	NA	NA	61.08	63.92	33.99	2-3 yrs preDx
OIM178	OIM178_S6	4.039696218	3.07	2.85	1.21	1.913183144017086	4.728840573386163	4.454573545176828	3.664203962775687	2.63	3.4	1.96	2.28	4.875611963074217	3.87	0	0	0	0	0	0	0	0	CASE	Squamous cell carcinoma	NA	NA	60.22	63.92	44.34	3-4 yrs preDx
OIM178	OIM178_S7	3.916946190778178	3.07	2.85	1.21	1.1947287740152317	4.728840573386163	4.237450477241402	3.5195606518794462	2.63	3.4	1.96	2.28	4.875611963074217	3.87	0	0	0	0	0	0	0	0	CASE	Squamous cell carcinoma	NA	NA	58.07	63.92	70.16	5-6 yrs preDx
OIM178	OIM178_S8	4.237689969920842	3.07	2.85	1.21	2.5182947227427084	4.728840573386163	4.801374341129978	3.760010829456456	2.63	3.4	1.96	2.28	4.875611963074217	3.87	0	0	0	0	0	0	0	0	CASE	Squamous cell carcinoma	NA	NA	56.15	63.92	93.16	7-8 yrs preDx
OIM184	OIM184_S1	3.4004762250529867	3.07	2.85	1.6075618719816689	1.1877813879477723	4.728840573386163	5.528260667716764	3.03	2.63	3.4	1.96	2.28	4.875611963074217	4.117638676949343	0	0	0	0	0	0	0	0	CASE	Carcinoma NOS	Smoker	NA	79.84	80.61	9.15	9-12 mths preDx
OIM184	OIM184_S2	3.2988064720530867	3.07	2.85	1.21	2.2369934731267285	4.728840573386163	5.007846886905575	3.03	2.63	3.4	1.96	2.28	4.875611963074217	3.87	0	0	0	0	0	0	0	0	CASE	Carcinoma NOS	Smoker	NA	79.09	80.61	18.15	1-2 yrs preDx
OIM184	OIM184_S3	3.236862239044361	3.07	2.85	1.4995071080948776	2.0824191553159035	4.728840573386163	5.397954518717827	3.03	2.63	3.4	1.96	2.28	4.875611963074217	3.87	0	0	0	0	0	0	0	0	CASE	Carcinoma NOS	Smoker	NA	78.75	80.61	22.23	1-2 yrs preDx
OIM184	OIM184_S4	3.2538077434056154	3.07	2.85	1.495246227915412	2.0622159967626312	4.728840573386163	5.220447503394484	3.03	2.63	3.4	1.96	2.28	4.875611963074217	3.87	0	0	0	0	0	0	0	0	CASE	Carcinoma NOS	Smoker	NA	78.6	80.61	24.1	2-3 yrs preDx
OIM184	OIM184_S5	3.156480041	3.07	2.85	1.4450714278321197	2.2389211428677895	4.728840573386163	5.179081109063088	3.03	2.63	3.4	1.96	2.28	4.875611963074217	3.87	0	0	0	0	0	0	0	0	CASE	Carcinoma NOS	Smoker	NA	77.33	80.61	39.25	3-4 yrs preDx
OIM184	OIM184_S6	3.4209382758977727	3.07	2.85	1.7522697201854716	1.5179855604761046	4.728840573386163	5.400065278575249	3.03	2.63	3.4	1.96	2.28	4.875611963074217	4.017094897111101	0	0	0	0	0	0	0	0	CASE	Carcinoma NOS	Smoker	NA	75.7	80.61	58.86	4-5 yrs preDx
OIM184	OIM184_S7	3.102660252964852	3.07	2.85	1.461194759957974	1.1747409733468426	4.728840573386163	5.200047590293269	3.03	2.63	3.4	1.96	2.28	4.875611963074217	3.87	0	0	0	0	0	0	0	0	CASE	Carcinoma NOS	Smoker	NA	74.1	80.61	78.11	6-7 yrs preDx
OIM184	OIM184_S8	3.4047941184946238	3.07	2.85	1.546824685883743	1.8709367063439006	4.728840573386163	5.127586503096423	3.03	2.63	3.4	1.96	2.28	4.875611963074217	3.87	0	0	0	0	0	0	0	0	CASE	Carcinoma NOS	Smoker	NA	72.14	80.61	101.57	8-9 yrs preDx
OIM185	OIM185_S1	3.6306521233078426	3.07	5.462659402980101	6.558007948372251	2.5071794144386814	4.728840573386163	4.979467831900144	3.03	2.63	5.288575998463745	7.606834508637556	2.4467370243671516	4.875611963074217	3.87	0	0	2	2	0	0	0	2	CASE	Adenocarcinoma	Non-Smoker	NA	64.35	64.61	3.17	3-6 mths preDx
OIM185	OIM185_S2	3.603181303422765	3.07	6.275508498666838	6.275325869450864	1.5107541389191188	4.728840573386163	5.387152614	3.03	2.63	6.310592590099494	7.128184874628854	2.28	4.875611963074217	3.87	0	0	2	2	0	0	0	2	CASE	Adenocarcinoma	Non-Smoker	NA	64.09	64.61	6.22	6-9 mths preDx
OIM185	OIM185_S3	3.265281981804665	3.07	5.612594432420412	6.275325869450864	1.2594905771435614	4.728840573386163	5.008547534792277	3.03	2.63	5.751167491590111	7.128184874628854	2.28	4.875611963074217	3.87	0	0	2	2	0	0	0	2	CASE	Adenocarcinoma	Non-Smoker	NA	63.52	64.61	13.09	1-2 yrs preDx
OIM185	OIM185_S4	3.314833733694584	3.07	5.803296851881596	6.275325869450864	1.171053374	4.728840573386163	5.131058192646702	3.03	2.63	5.871000669983438	7.128184874628854	2.28	4.875611963074217	3.87	0	0	2	2	0	0	0	2	CASE	Adenocarcinoma	Non-Smoker	NA	63.2	64.61	16.97	1-2 yrs preDx
OIM185	OIM185_S5	3.323173779927021	3.07	5.215115363608534	3.2752646920151522	1.244366424781141	4.728840573386163	5.193863787382946	3.03	2.63	5.212238929097374	3.515663544980212	2.28	4.875611963074217	3.87	0	0	2	1	0	0	0	2	CASE	Adenocarcinoma	Non-Smoker	NA	62.25	64.61	28.3	2-3 yrs preDx
OIM185	OIM185_S6	3.236271960525557	3.07	5.5196876422473675	2.8671407147685652	1.2491814068975269	4.728840573386163	5.114292725263908	3.03	2.63	5.615790907	2.809795970475977	2.28	4.875611963074217	3.87	0	0	2	0	0	0	0	2	CASE	Adenocarcinoma	Non-Smoker	NA	61.83	64.61	33.36	2-3 yrs preDx
OIM185	OIM185_S7	3.451109591523177	3.07	5.351313819652104	1.8296262919505548	1.627267694986715	4.728840573386163	5.593865394127488	3.03	2.63	5.386153470865356	1.96	2.28	4.875611963074217	3.87	0	0	2	0	0	0	0	2	CASE	Adenocarcinoma	Non-Smoker	NA	61.39	64.61	38.62	3-4 yrs preDx
OIM185	OIM185_S8	3.1666186570814445	3.07	3.280882544962987	1.21	1.971599884739725	4.728840573386163	4.975483809257521	3.03	2.63	3.4	1.96	2.28	4.875611963074217	3.87	0	0	0	0	0	0	0	0	CASE	Adenocarcinoma	Non-Smoker	NA	60.29	64.61	51.8	4-5 yrs preDx
OIM190	OIM190_S1	3.09	3.07	2.85	1.21	1.1704817339171103	4.728840573386163	3.8637242858042535	3.03	2.63	3.4	1.96	2.28	4.875611963074217	3.87	0	0	0	0	0	0	0	0	CASE	Carcinoma NOS	Non-Smoker	NA	77.53	78.15	7.37	6-9 mths preDx
OIM190	OIM190_S2	3.09	3.07	2.85	1.21	1.441416525	4.728840573386163	4.392174251969361	3.03	2.63	3.4	1.96	2.28	4.875611963074217	3.87	0	0	0	0	0	0	0	0	CASE	Carcinoma NOS	Non-Smoker	NA	77.25	78.15	10.79	9-12 mths preDx
OIM190	OIM190_S3	3.09	3.07	2.85	1.21	1.518182016586406	4.728840573386163	3.996998582909888	3.03	2.63	3.4	1.96	2.28	4.875611963074217	3.87	0	0	0	0	0	0	0	0	CASE	Carcinoma NOS	Non-Smoker	NA	76.96	78.15	14.27	1-2 yrs preDx
OIM190	OIM190_S4	3.09	3.07	2.85	1.21	1.17	4.728840573386163	3.67	3.03	2.63	3.4	1.96	2.28	4.875611963074217	3.87	0	0	0	0	0	0	0	0	CASE	Carcinoma NOS	Non-Smoker	NA	75.83	78.15	27.84	2-3 yrs preDx
OIM190	OIM190_S5	3.09	3.07	2.85	1.21	1.17	4.728840573386163	3.9937963904218092	3.03	2.63	3.4	1.96	2.28	4.875611963074217	3.87	0	0	0	0	0	0	0	0	CASE	Carcinoma NOS	Non-Smoker	NA	74.89	78.15	39.14	3-4 yrs preDx
OIM190	OIM190_S6	3.09	3.07	2.85	1.21	1.17	4.728840573386163	3.964624880668628	3.03	2.63	3.4	1.96	2.28	4.875611963074217	3.87	0	0	0	0	0	0	0	0	CASE	Carcinoma NOS	Non-Smoker	NA	73.87	78.15	51.36	4-5 yrs preDx
OIM190	OIM190_S7	3.09	3.07	2.85	1.21	1.17	4.728840573386163	3.67	3.03	2.63	3.4	1.96	2.28	4.875611963074217	3.87	0	0	0	0	0	0	0	0	CASE	Carcinoma NOS	Non-Smoker	NA	72.85	78.15	63.56	5-6 yrs preDx
OIM190	OIM190_S8	3.09	3.07	2.85	1.21	1.5372599003556728	4.728840573386163	3.8575829628054086	3.03	2.63	3.4	1.96	2.28	4.875611963074217	3.87	0	0	0	0	0	0	0	0	CASE	Carcinoma NOS	Non-Smoker	NA	71.8	78.15	76.17	6-7 yrs preDx
OIM198	OIM198_S1	4.047202420464899	3.07	2.85	1.3329578566153384	2.4188225439128157	4.728840573386163	5.759149503792614	3.0776201840083646	2.63	3.4	1.96	2.28	4.875611963074217	3.87	0	0	0	0	0	0	0	0	CASE	Squamous cell carcinoma	Smoker	NA	69.01	70.12	13.38	1-2 yrs preDx
OIM198	OIM198_S2	4.532195095818303	3.07	2.85	1.529787840713371	2.5968316110255394	4.728840573386163	5.914045272397072	3.622416167464009	2.63	3.4	1.96	2.2991926449326714	4.875611963074217	3.87	0	0	0	0	0	0	0	0	CASE	Squamous cell carcinoma	Smoker	NA	68.06	70.12	24.72	2-3 yrs preDx
OIM198	OIM198_S3	4.419915801945517	3.07	2.85	1.4693430613073606	2.5822404578927776	4.728840573386163	5.957405319	3.5155229346952175	2.63	3.4	1.96	2.28	4.875611963074217	3.87	0	0	0	0	0	0	0	0	CASE	Squamous cell carcinoma	Smoker	NA	67.16	70.12	35.53	2-3 yrs preDx
OIM198	OIM198_S4	4.459184116159199	3.07	2.925099692499371	1.7942874554975436	2.8843116434445744	4.728840573386163	6.191377112892654	3.2346065265183332	2.63	3.4	1.96	2.618214191475416	4.875611963074217	4.037886797572662	0	0	0	0	0	0	0	0	CASE	Squamous cell carcinoma	Smoker	NA	66.19	70.12	47.26	3-4 yrs preDx
OIM198	OIM198_S5	4.061301161463787	3.07	3.1026995522830436	1.5924142743902379	1.6931746927687557	4.728840573386163	6.0719901167614525	3.385599513777467	2.63	3.4	1.96	2.28	4.875611963074217	4.359934690227258	0	0	0	0	0	0	0	0	CASE	Squamous cell carcinoma	Smoker	NA	64.19	70.12	71.18	5-6 yrs preDx
OIM198	OIM198_S6	4.160223387815471	3.07	3.3595932575712872	2.0780604765113866	1.8147907470183715	4.728840573386163	6.301338789917514	3.2983335997966896	2.63	3.4	1.96	2.28	4.875611963074217	4.559253991782446	0	0	0	0	0	0	0	0	CASE	Squamous cell carcinoma	Smoker	NA	63.11	70.12	84.22	7-8 yrs preDx
OIM198	OIM198_S7	4.007884193904328	3.07	3.1047657470523617	1.5299255660431907	1.4832728328422884	4.728840573386163	6.155504036747144	3.03	2.63	3.4	1.96	2.28	4.875611963074217	4.216889208121289	0	0	0	0	0	0	0	0	CASE	Squamous cell carcinoma	Smoker	NA	61.13	70.12	107.91	8-9 yrs preDx
OIM219	OIM219_S1	5.4495843883816635	3.07	2.8919250274600827	4.795638494	2.963459093340309	4.728840573386163	6.011216168620476	5.138559501	2.63	3.4	5.373592980212089	2.28	4.875611963074217	3.9201540181688794	1	0	0	2	0	0	0	2	CASE	Squamous cell carcinoma	Smoker	NA	68.62	70.44	21.83	1-2 yrs preDx
OIM219	OIM219_S2	5.064641902445284	3.07	2.85	4.916559071774239	3.024312173939471	4.728840573386163	6.0889221923901635	4.775644967033558	2.63	3.4	5.381928092716861	2.492854305970032	4.875611963074217	4.023156703625528	1	0	0	2	0	0	0	2	CASE	Squamous cell carcinoma	Smoker	NA	67.93	70.44	30.11	2-3 yrs preDx
OIM219	OIM219_S3	5.356973253621564	3.07	3.0429797956368922	2.175401005334291	3.110175791501338	4.790956890985883	6.295184362055607	5.016558789761848	2.63	3.4293151764174663	2.133749506882638	2.5183332107554657	4.875611963074217	3.87	1	0	0	0	0	0	0	1	CASE	Squamous cell carcinoma	Smoker	NA	67.01	70.44	41.15	3-4 yrs preDx
OIM219	OIM219_S4	4.916471318507319	3.07	2.85	1.3716973724533272	3.160649385	4.728840573386163	5.871275797	4.553678441748313	2.63	3.4	1.96	2.340224330788012	4.875611963074217	3.87	1	0	0	0	0	0	0	1	CASE	Squamous cell carcinoma	Smoker	NA	65.85	70.44	55.08	4-5 yrs preDx
OIM219	OIM219_S5	4.839104081706714	3.07	2.9509564532996446	1.2743945942624295	1.3228271402394003	4.728840573386163	5.9262008903579115	4.818405959995929	2.63	3.4	1.96	2.28	4.875611963074217	3.899280153728199	1	0	0	0	0	0	0	1	CASE	Squamous cell carcinoma	Smoker	NA	64.7	70.44	68.88	5-6 yrs preDx
OIM219	OIM219_S6	4.6271236701714225	3.07	3.001941588604751	1.3603924100185916	1.605955476183842	4.728840573386163	6.059400927576875	4.409786217024475	2.63	3.4	1.96	2.28	4.875611963074217	4.027835948611553	1	0	0	0	0	0	0	1	CASE	Squamous cell carcinoma	Smoker	NA	63.68	70.44	81.16	6-7 yrs preDx
OIM219	OIM219_S7	4.199638537437135	3.07	2.8527959742319364	1.2890042974176956	1.4829479599860114	4.728840573386163	5.857118284561646	3.8303706492496103	2.63	3.4	1.96	2.28	4.875611963074217	3.8846684415546218	0	0	0	0	0	0	0	0	CASE	Squamous cell carcinoma	Smoker	NA	62.62	70.44	93.81	7-8 yrs preDx
OIM219	OIM219_S8	3.9578338220541935	3.07	2.85	1.415702415334713	2.1426283941439634	4.728840573386163	5.7552067986860065	3.1395081322609992	2.63	3.4	1.96	2.28	4.875611963074217	3.87	0	0	0	0	0	0	0	0	CASE	Squamous cell carcinoma	Smoker	NA	61.75	70.44	104.29	8-9 yrs preDx
OIM21	OIM21_S1	4.089149643315828	3.07	2.85	1.21	3.1883665973010604	4.728840573386163	5.359755379907315	3.5317237913220114	2.63	3.4	1.96	3.4889333975186076	4.875611963074217	3.87	0	0	0	0	0	0	0	0	CASE	Adenocarcinoma	NA	NA	60.83	60.87	0.45	0-3 mths preDx
OIM21	OIM21_S2	3.746290993776941	3.07	2.85	1.21	2.934643875202805	4.728840573386163	4.935872218	3.093095341475473	2.63	3.4	1.96	3.3223388638993763	4.875611963074217	3.87	0	0	0	0	0	0	0	0	CASE	Adenocarcinoma	NA	NA	60.76	60.87	1.33	0-3 mths preDx
OIM21	OIM21_S3	3.168569925310631	3.07	2.85	1.21	2.791472309664067	4.728840573386163	4.654326800747763	3.03	2.63	3.4	1.96	2.981761784796844	4.875611963074217	3.87	0	0	0	0	0	0	0	0	CASE	Adenocarcinoma	NA	NA	59.86	60.87	12.11	1-2 yrs preDx
OIM21	OIM21_S4	3.267829041992685	3.07	2.85	1.21	3.114274261778374	4.728840573386163	4.541393403986505	3.03	2.63	3.4	1.96	3.2988415972698286	4.875611963074217	3.87	0	0	0	0	0	0	0	0	CASE	Adenocarcinoma	NA	NA	59.19	60.87	20.16	1-2 yrs preDx
OIM21	OIM21_S5	3.427869321552458	3.07	2.85	1.21	3.1707948790393217	4.728840573386163	4.884626666935543	3.03	2.63	3.4	1.96	3.0706978298337706	4.875611963074217	3.87	0	0	0	0	0	0	0	0	CASE	Adenocarcinoma	NA	NA	58.5	60.87	28.5	2-3 yrs preDx
OIM21	OIM21_S6	3.09	3.07	2.85	1.21	2.1255829845364556	4.728840573386163	4.713970830225368	3.03	2.63	3.4	1.96	2.28	4.875611963074217	3.87	0	0	0	0	0	0	0	0	CASE	Adenocarcinoma	NA	NA	55.9	60.87	59.68	4-5 yrs preDx
OIM21	OIM21_S7	3.09	3.07	2.85	1.21	1.979995618703715	4.728840573386163	4.430609521201131	3.03	2.63	3.4	1.96	2.28	4.875611963074217	3.87	0	0	0	0	0	0	0	0	CASE	Adenocarcinoma	NA	NA	55.15	60.87	68.64	5-6 yrs preDx
OIM21	OIM21_S8	3.2672360483990093	3.07	2.85	1.21	3.05021426	4.728840573386163	4.965477459541049	3.03	2.63	3.4	1.96	3.3645558674340252	4.875611963074217	3.87	0	0	0	0	0	0	0	0	CASE	Adenocarcinoma	NA	NA	53.96	60.87	82.98	6-7 yrs preDx
OIM223	OIM223_S1	4.020119233590962	3.07	2.9777840330852428	2.500535198769202	3.072344145783418	5.720983230301913	5.823694841048401	3.1086729444729992	2.63	3.4	1.96	3.1849386997026885	4.875611963074217	3.87	0	0	0	0	0	0	0	0	CASE	Adenocarcinoma	Smoker	NA	73.6	73.84	2.84	0-3 mths preDx
OIM223	OIM223_S2	3.8860512778081797	3.07	2.944629182318902	2.3973750316010687	3.038849558002627	5.6691130569652515	5.643436169735412	3.071882191563439	2.63	3.4	2.024128933981797	3.1984611035355552	4.875611963074217	3.87	0	0	0	0	0	0	0	0	CASE	Adenocarcinoma	Smoker	NA	73.5	73.84	4.02	3-6 mths preDx
OIM223	OIM223_S3	4.021549483855912	3.07	2.85	2.333325166083992	3.0808686664082043	5.728874029675778	5.747542853	3.1276993963953177	2.63	3.4	1.96	2.931918790595426	4.875611963074217	4.015457142160942	0	0	0	0	0	0	0	0	CASE	Adenocarcinoma	Smoker	NA	72.34	73.84	17.95	1-2 yrs preDx
OIM223	OIM223_S4	4.096248743261405	3.07	2.85	2.6203994317690613	3.266508143	5.7522402193804565	6.064614881381141	3.1947977152993157	2.63	3.4	2.0905056224230565	3.3606507814862807	4.9626294696704525	4.284747870088557	0	0	0	0	0	0	0	0	CASE	Adenocarcinoma	Smoker	NA	71.91	73.84	23.11	1-2 yrs preDx
OIM223	OIM223_S5	4.086612947667499	3.07	3.2181072032610825	2.282336294367238	2.330178894970762	5.689010827126198	6.137754690113053	3.4878641694070387	2.63	3.5556513094240447	2.194211912026769	2.28	5.194961743369221	4.463439525662727	0	0	0	0	0	0	0	0	CASE	Adenocarcinoma	Smoker	NA	70.73	73.84	37.37	3-4 yrs preDx
OIM223	OIM223_S6	4.039861037045734	3.07	3.1488005681740194	2.2212723092333855	2.3144573837717703	5.495799602	6.0991592483729224	3.3903752897696338	2.63	3.4	2.176994418181587	2.3361006136693314	5.321488446514786	4.574424253	0	0	0	0	0	0	0	0	CASE	Adenocarcinoma	Smoker	NA	69.69	73.84	49.79	4-5 yrs preDx
OIM223	OIM223_S7	4.122508492913307	3.07	3.2414183471508338	2.5878934439476096	2.5400830209162377	5.627065555540913	6.347976912042308	3.463020668576605	2.63	3.4	2.2447665613031136	2.666942609743243	5.3402485262795505	4.947672640681047	0	0	0	0	0	0	0	0	CASE	Adenocarcinoma	Smoker	NA	68.64	73.84	62.44	5-6 yrs preDx
OIM223	OIM223_S8	4.218650891524344	3.07	3.235077615625965	2.4287309369275327	3.3209755487085673	5.763088300627597	6.279799942999781	3.3977734965517934	2.63	3.4	2.409934886597026	3.4252045714685257	5.067101097202149	4.423107185558045	0	0	0	0	0	0	0	0	CASE	Adenocarcinoma	Smoker	NA	67.55	73.84	75.48	6-7 yrs preDx
OIM241	OIM241_S1	4.646184170301805	3.07	2.85	1.7053332105888288	2.347296252	4.728840573386163	5.528427083831955	4.374405575403948	2.63	3.4	1.96	2.28	4.875611963074217	3.87	1	0	0	0	0	0	0	1	CASE	Adenocarcinoma	Non-Smoker	NA	81.43	81.48	0.5	0-3 mths preDx
OIM241	OIM241_S2	3.1498876020212316	3.07	2.85	1.2553413719724928	2.0742917468820443	4.728840573386163	5.220107254949503	3.03	2.63	3.4	1.96	2.28	4.875611963074217	3.87	0	0	0	0	0	0	0	0	CASE	Adenocarcinoma	Non-Smoker	NA	80.29	81.48	14.28	1-2 yrs preDx
OIM241	OIM241_S3	3.09	3.07	2.85	1.21	1.9999672370244501	4.728840573386163	5.289019757	3.03	2.63	3.4	1.96	2.28	4.875611963074217	3.87	0	0	0	0	0	0	0	0	CASE	Adenocarcinoma	Non-Smoker	NA	79.26	81.48	26.63	2-3 yrs preDx
OIM241	OIM241_S4	3.2270589957984845	3.07	2.85	1.2530741076047014	2.0910803990261164	4.728840573386163	5.594631237130973	3.03	2.63	3.4	1.96	2.28	4.875611963074217	3.87	0	0	0	0	0	0	0	0	CASE	Adenocarcinoma	Non-Smoker	NA	78.26	81.48	38.59	3-4 yrs preDx
OIM241	OIM241_S5	3.145776469458771	3.07	2.85	1.21	1.17	4.728840573386163	5.372179456844232	3.03	2.63	3.4	1.96	2.28	4.875611963074217	3.87	0	0	0	0	0	0	0	0	CASE	Adenocarcinoma	Non-Smoker	NA	77.24	81.48	50.81	4-5 yrs preDx
OIM241	OIM241_S6	3.503368982377061	3.07	3.2600458111735318	1.3327451561717958	1.359162161465822	4.728840573386163	5.931489702439639	3.03	2.63	3.4	1.96	2.28	4.875611963074217	3.917604915872613	0	0	0	0	0	0	0	0	CASE	Adenocarcinoma	Non-Smoker	NA	76.36	81.48	61.44	5-6 yrs preDx
OIM241	OIM241_S7	3.228823254366666	3.07	3.3260759286659223	1.2194329352452757	1.3875868993137883	4.728840573386163	5.630291114434709	3.03	2.63	3.4	1.96	2.28	4.875611963074217	3.87	0	0	0	0	0	0	0	0	CASE	Adenocarcinoma	Non-Smoker	NA	75.33	81.48	73.8	6-7 yrs preDx
OIM241	OIM241_S8	3.429338511593115	3.227990707897518	2.85	1.3249125841843317	1.3074111238353872	4.728840573386163	5.506338384034316	3.03	2.63	3.4	1.96	2.28	4.875611963074217	3.87	0	0	0	0	0	0	0	0	CASE	Adenocarcinoma	Non-Smoker	NA	73.24	81.48	98.84	8-9 yrs preDx
OIM243	OIM243_S1	3.939066851410487	3.9960938450034904	2.85	1.4937206465606974	2.775887528371554	4.728840573386163	5.489720356992909	3.266104370693325	3.209257128851056	3.4	1.96	2.6206656066676386	4.875611963074217	3.8866605966735346	0	0	0	0	0	0	0	0	CASE	Squamous cell carcinoma	Smoker	NA	81	81.91	10.99	9-12 mths preDx
OIM243	OIM243_S2	4.163389136787287	4.319270932784921	2.85	1.8827761438748187	2.807346790267751	4.728840573386163	5.691666110541593	3.3907283182962895	3.203473246112797	3.4	1.96	2.812826179466625	4.875611963074217	4.254316276278818	0	0	0	0	0	0	0	0	CASE	Squamous cell carcinoma	Smoker	NA	80.03	81.91	22.55	1-2 yrs preDx
OIM243	OIM243_S3	4.119713507526265	4.748823733523129	2.85	1.9665017849997615	2.6886234025783127	4.728840573386163	5.721586798	3.47408593	3.7222555711141885	3.4	1.96	2.9943500604367417	4.875611963074217	4.459219958328576	0	0	0	0	0	0	0	0	CASE	Squamous cell carcinoma	Smoker	NA	79.19	81.91	32.64	2-3 yrs preDx
OIM243	OIM243_S4	4.190358697176079	3.07	2.9079471492448583	2.112352697285014	2.033784071	4.728840573386163	6.178877040716881	4.034720392181582	2.63	3.576320573940901	2.3594872727681233	2.3223414499813586	4.875611963074217	5.228750827	0	0	0	0	0	0	0	0	CASE	Squamous cell carcinoma	Smoker	NA	78.08	81.91	45.95	3-4 yrs preDx
OIM243	OIM243_S5	3.8547095420890605	3.306120551350664	2.9613075032295395	2.0641629563006876	2.070206621261882	4.728840573386163	6.040373960634929	3.4079111186948405	2.63	3.4	1.96	2.28	4.875611963074217	4.677671691	0	0	0	0	0	0	0	0	CASE	Squamous cell carcinoma	Smoker	NA	77.03	81.91	58.66	4-5 yrs preDx
OIM243	OIM243_S6	4.028612692681323	3.07	2.9509564532996446	2.069366232774173	2.0289353229819533	4.728840573386163	6.134492118939306	3.6474163556923638	2.63	3.535681176762308	2.034801241474999	2.28	4.875611963074217	4.876679790378788	0	0	0	0	0	0	0	0	CASE	Squamous cell carcinoma	Smoker	NA	76.03	81.91	70.56	5-6 yrs preDx
OIM243	OIM243_S7	4.219229410160466	3.07	3.1211862455151422	2.2495142209617507	2.024797385506845	4.942245226816871	6.367129078166483	3.8852822368587474	2.63	3.9280977278074474	2.4281587803657816	2.28	4.875611963074217	5.2253986410107185	0	0	0	0	0	0	0	0	CASE	Squamous cell carcinoma	Smoker	NA	75.02	81.91	82.77	6-7 yrs preDx
OIM243	OIM243_S8	3.985499821382615	3.07	2.926099856652691	2.0983996191611753	1.8070952517869308	4.728840573386163	6.137102568632512	3.7673762368897807	2.63	3.4	2.199772394289856	2.28	4.875611963074217	4.994512854847962	0	0	0	0	0	0	0	0	CASE	Squamous cell carcinoma	Smoker	NA	72.97	81.91	107.38	8-9 yrs preDx
OIM251	OIM251_S1	3.2621825510917786	3.07	2.85	1.7290652089887122	2.705367883287456	5.2621888011444415	5.336837764069657	3.03	2.63	3.4	1.96	2.3608532581088832	4.875611963074217	3.87	0	0	0	0	0	0	0	0	CASE	Squamous cell carcinoma	Smoker	NA	57.57	59.19	19.4	1-2 yrs preDx
OIM251	OIM251_S2	3.1196298271074374	3.07	3.2360964739077858	1.6474287137576245	1.7447459111486814	5.384934466244734	5.396201857091723	3.03	2.63	3.4442896900488176	1.96	2.28	4.893281267	3.936777618980795	0	0	0	0	0	0	0	0	CASE	Squamous cell carcinoma	Smoker	NA	55.64	59.19	42.56	3-4 yrs preDx
OIM251	OIM251_S3	3.140394377445646	3.07	2.85	1.4450192989761927	1.7382796163978615	5.726989196348069	5.746232971495551	3.03	2.63	3.4	1.96	2.28	4.911111591844966	3.87	0	0	0	0	0	0	0	0	CASE	Squamous cell carcinoma	Smoker	NA	54.61	59.19	54.98	4-5 yrs preDx
OIM251	OIM251_S4	3.1501301302165325	3.07	2.85	1.6471770825319443	1.6268024394540217	5.817212632	5.489331479	3.03	2.63	3.4	1.96	2.28	5.117001005497586	3.87	0	0	0	0	0	0	0	0	CASE	Squamous cell carcinoma	Smoker	NA	53.59	59.19	67.14	5-6 yrs preDx
OIM251	OIM251_S5	3.164409481135564	3.07	2.85	1.3786804353924922	1.570651974744791	5.702884115587869	5.227050044841298	3.03	2.63	3.4	1.96	2.28	4.875611963074217	3.87	0	0	0	0	0	0	0	0	CASE	Squamous cell carcinoma	Smoker	NA	52.69	59.19	77.95	6-7 yrs preDx
OIM251	OIM251_S6	3.09	3.07	2.85	1.3845427004838087	2.4662188790676907	5.763426624	4.838566119524996	3.03	2.63	3.4	1.96	2.3083296228189534	4.875611963074217	3.87	0	0	0	0	0	0	0	0	CASE	Squamous cell carcinoma	Smoker	NA	51.52	59.19	92.04	7-8 yrs preDx
OIM255	OIM255_S1	3.8758245031677805	3.07	2.85	2.6487967995368433	3.810514287	5.342884158381726	6.020218238243772	3.03	2.63	3.4	2.1239922597327494	3.845382495027435	4.875611963074217	4.303786661167221	0	0	0	0	0	0	0	0	CASE	Adenocarcinoma	Smoker	NA	71.38	73.34	23.47	1-2 yrs preDx
OIM255	OIM255_S2	3.631944608709085	3.07	2.85	2.3874458256239386	3.5319310516281166	5.231617084072045	5.663305168902855	3.03	2.63	3.4	2.2352323067850124	3.516345146930224	4.875611963074217	4.024253174480738	0	0	0	0	0	0	0	0	CASE	Adenocarcinoma	Smoker	NA	70.5	73.34	34.02	2-3 yrs preDx
OIM255	OIM255_S3	3.729517545574143	3.1074071597999593	2.85	2.7758512529609454	3.680155616	5.612413257265527	6.0650329108259395	3.03	2.63	3.4	2.4306771537023097	3.925559654976567	4.875611963074217	4.224657916742936	0	0	0	0	0	0	0	0	CASE	Adenocarcinoma	Smoker	NA	69.6	73.34	44.86	3-4 yrs preDx
OIM255	OIM255_S4	3.8486353999841127	3.07	2.85	2.850510505922392	3.9503209120822342	5.6647289241928895	6.0051914225047565	3.03	2.63	3.4	2.3416504578602177	3.8580556827117567	4.875611963074217	4.0389717543423185	0	0	0	0	0	0	0	0	CASE	Adenocarcinoma	Smoker	NA	68.66	73.34	56.13	4-5 yrs preDx
OIM255	OIM255_S5	3.930315121401592	3.1778032468797246	2.85	2.454820028469226	2.7307046082197517	4.728840573386163	6.5201147732741696	3.1748522391025324	2.63	3.4	2.0778890641694536	2.9035577367925933	4.875611963074217	4.591532549555266	0	0	0	0	0	0	0	0	CASE	Adenocarcinoma	Smoker	NA	67.45	73.34	70.58	5-6 yrs preDx
OIM255	OIM255_S6	4.213168232542418	3.473690683887761	2.85	1.969447913459642	2.142386100467721	4.728840573386163	6.565307790495495	3.917126374502783	2.63	3.4	1.96	2.533772291710613	4.875611963074217	4.994784698	0	0	0	0	0	0	0	0	CASE	Adenocarcinoma	Smoker	NA	66.59	73.34	80.93	6-7 yrs preDx
OIM255	OIM255_S7	3.876438394425008	3.6918120072645886	2.85	1.5981813252332266	2.0554275370480366	4.728840573386163	6.338045135074225	3.466713371239537	2.63	3.4	1.96	2.28	4.875611963074217	4.630963660359121	0	0	0	0	0	0	0	0	CASE	Adenocarcinoma	Smoker	NA	65.46	73.34	94.5	7-8 yrs preDx
OIM255	OIM255_S8	3.700773278462722	3.07	2.85	1.4251446031988746	2.915803889823448	4.728840573386163	5.648424858926624	3.03	2.63	3.4	1.96	3.064929622375801	4.875611963074217	3.87	0	0	0	0	0	0	0	0	CASE	Adenocarcinoma	Smoker	NA	64.37	73.34	107.62	8-9 yrs preDx
OIM25	OIM25_S1	4.726556566712241	3.07	3.079416500730442	1.588203418225308	2.068644530058864	4.728840573386163	5.736956546944753	4.057074216252888	2.63	3.4	1.96	2.28	4.875611963074217	4.214657351426565	0	0	0	0	0	0	0	0	CASE	Adenocarcinoma	Smoker	NA	59.42	59.67	3.04	3-6 mths preDx
OIM25	OIM25_S2	4.956811627439607	3.07	3.4271987542893516	1.7459863664212982	2.440429443621293	4.728840573386163	5.986194104106517	4.405608801915635	2.63	3.4	1.96	2.28	4.875611963074217	4.29545221	1	0	0	0	0	0	0	1	CASE	Adenocarcinoma	Smoker	NA	59.32	59.67	4.13	3-6 mths preDx
OIM25	OIM25_S3	4.994280839730425	3.07	3.281174808	1.749480793636976	2.3381812996515596	4.728840573386163	6.017262972025948	4.465608076083313	2.63	3.4	1.96	2.28	4.875611963074217	4.302197478309487	1	0	0	0	0	0	0	1	CASE	Adenocarcinoma	Smoker	NA	58.96	59.67	8.52	6-9 mths preDx
OIM25	OIM25_S4	5.092432955031279	3.07	3.1820863389888494	1.737561911	2.4527011137038772	4.728840573386163	5.973303450185144	4.61163287	2.63	3.4	1.96	2.340912023523539	4.875611963074217	4.0896361069088325	1	0	0	0	0	0	0	1	CASE	Adenocarcinoma	Smoker	NA	57.89	59.67	21.37	1-2 yrs preDx
OIM25	OIM25_S5	5.637497059	3.07	3.3012282577625314	2.2842592560047983	3.848941467	5.033551915398302	6.386551453713344	5.076502387978748	2.63	3.4	1.9694146566173092	3.675002412829067	4.875611963074217	4.515335854555152	1	0	0	0	0	0	0	1	CASE	Adenocarcinoma	Smoker	NA	56.91	59.67	33.07	2-3 yrs preDx
OIM25	OIM25_S6	4.686785145	3.07	3.0532744219759387	1.904661924143761	3.355022906669695	5.0314046408394315	5.9149494739989406	3.746958135792228	2.63	3.4	1.96	3.275651251706969	4.875611963074217	3.87	0	0	0	0	0	0	0	0	CASE	Adenocarcinoma	Smoker	NA	55.99	59.67	44.14	3-4 yrs preDx
OIM25	OIM25_S7	4.688265668504276	3.07	3.047513167161803	2.1007641800924057	2.5894318755302193	4.889110101	5.9360460149563785	4.118176514390134	2.63	3.4	1.96	2.442371056445988	4.875611963074217	4.495556983956238	0	0	0	0	0	0	0	0	CASE	Adenocarcinoma	Smoker	NA	54.9	59.67	57.28	4-5 yrs preDx
OIM25	OIM25_S8	4.460506628149884	3.07	2.85	1.9180441576752056	3.222582162342007	4.740817584202021	5.8910676617452316	3.3673597975305336	2.63	3.4	1.96	3.112106722913821	4.875611963074217	4.0389717543423185	0	0	0	0	0	0	0	0	CASE	Adenocarcinoma	Smoker	NA	54.09	59.67	66.94	5-6 yrs preDx
OIM2	OIM2_S1	3.290622307452881	3.07	2.9343064106134342	1.21	1.17	4.728840573386163	5.037370278319528	3.03	2.63	3.4	1.96	2.28	4.875611963074217	3.87	0	0	0	0	0	0	0	0	CASE	Non-small cell carcinoma	Smoker	NA	77.38	77.67	3.5	3-6 mths preDx
OIM2	OIM2_S2	3.268292754	3.07	2.9241385388878136	1.21	1.17	4.728840573386163	5.465669809173618	3.03	2.63	3.4026330538998923	1.96	2.28	4.875611963074217	3.87	0	0	0	0	0	0	0	0	CASE	Non-small cell carcinoma	Smoker	NA	77.04	77.67	7.47	6-9 mths preDx
OIM2	OIM2_S3	3.2592362891495408	3.07	2.902772352509677	1.21	1.17	4.728840573386163	4.999919264553232	3.03	2.63	3.4	1.96	2.28	4.875611963074217	3.87	0	0	0	0	0	0	0	0	CASE	Non-small cell carcinoma	Smoker	NA	75.61	77.67	24.69	2-3 yrs preDx
OIM2	OIM2_S4	3.3145450608007514	3.07	2.85	1.21	1.17	4.728840573386163	5.140882626603832	3.03	2.63	3.4	1.96	2.28	4.875611963074217	3.87	0	0	0	0	0	0	0	0	CASE	Non-small cell carcinoma	Smoker	NA	74.68	77.67	35.89	2-3 yrs preDx
OIM2	OIM2_S5	3.324720711923202	3.07	2.85	1.21	1.17	4.728840573386163	5.062308096441774	3.03	2.63	3.4	1.96	2.28	4.875611963074217	3.87	0	0	0	0	0	0	0	0	CASE	Non-small cell carcinoma	Smoker	NA	73.69	77.67	47.72	3-4 yrs preDx
OIM2	OIM2_S6	3.4845370105559814	3.07	3.010809478753135	1.21	1.17	4.728840573386163	5.347144119723016	3.03	2.63	3.4	1.96	2.28	4.875611963074217	3.87	0	0	0	0	0	0	0	0	CASE	Non-small cell carcinoma	Smoker	NA	72.6	77.67	60.8	5-6 yrs preDx
OIM2	OIM2_S7	3.647984093328128	3.07	2.85	1.21	1.290961964	4.728840573386163	5.072072650803604	3.03	2.63	3.4	1.96	2.28	4.875611963074217	3.87	0	0	0	0	0	0	0	0	CASE	Non-small cell carcinoma	Smoker	NA	71.49	77.67	74.17	6-7 yrs preDx
OIM31	OIM31_S1	3.09	3.07	2.85	1.3455567882036796	2.4813968595314644	4.728840573386163	3.929499131155022	3.03	2.63	3.4	1.96	2.28	4.875611963074217	3.87	0	0	0	0	0	0	0	0	CASE	Adenocarcinoma	Non-Smoker	NA	77.49	77.75	3.1	3-6 mths preDx
OIM31	OIM31_S2	3.09	3.07	2.85	1.5841271480043269	2.592364327280537	4.728840573386163	4.280536127348827	3.03	2.63	3.4	1.96	2.769561518127931	4.875611963074217	3.87	0	0	0	0	0	0	0	0	CASE	Adenocarcinoma	Non-Smoker	NA	77.12	77.75	7.64	6-9 mths preDx
OIM31	OIM31_S3	3.09	3.07	2.85	1.5193842902877581	2.7943665179661217	4.728840573386163	4.502229370135981	3.03	2.63	3.4	1.96	2.28	4.875611963074217	3.87	0	0	0	0	0	0	0	0	CASE	Adenocarcinoma	Non-Smoker	NA	76.86	77.75	10.69	9-12 mths preDx
OIM31	OIM31_S4	3.09	3.07	2.85	1.503449546589864	2.8516564383258345	4.746499265381379	4.422837555335762	3.03	2.63	3.4	1.96	2.285761148265686	4.875611963074217	3.87	0	0	0	0	0	0	0	0	CASE	Adenocarcinoma	Non-Smoker	NA	75.89	77.75	22.36	1-2 yrs preDx
OIM31	OIM31_S5	3.09	3.07	2.85	1.687312949478508	1.7821434890795405	4.728840573386163	4.661826564195884	3.03	2.63	3.4	1.96	2.28	4.875611963074217	3.87	0	0	0	0	0	0	0	0	CASE	Adenocarcinoma	Non-Smoker	NA	74.89	77.75	34.38	2-3 yrs preDx
OIM31	OIM31_S6	3.09	3.07	2.85	1.5461164563073713	2.2061888108998944	4.728840573386163	4.422126658385198	3.03	2.63	3.4	1.96	2.28	4.875611963074217	3.87	0	0	0	0	0	0	0	0	CASE	Adenocarcinoma	Non-Smoker	NA	74.01	77.75	44.86	3-4 yrs preDx
OIM31	OIM31_S7	3.09	3.07	2.85	1.5246661840632154	1.7281835826890233	4.728840573386163	4.529249155411826	3.03	2.63	3.4	1.96	2.28	4.875611963074217	3.87	0	0	0	0	0	0	0	0	CASE	Adenocarcinoma	Non-Smoker	NA	71.82	77.75	71.15	5-6 yrs preDx
OIM31	OIM31_S8	3.09	3.07	2.85	1.679040553755976	2.500237316040966	4.728840573386163	4.604884671657954	3.03	2.63	3.4	1.96	2.3546223835776843	4.875611963074217	3.87	0	0	0	0	0	0	0	0	CASE	Adenocarcinoma	Non-Smoker	NA	69.78	77.75	95.69	7-8 yrs preDx
OIM34	OIM34_S1	4.122379734704565	3.07	2.85	2.551987488957065	2.817263667979868	5.2999499667636805	6.0062686499316005	3.412222176981325	2.63	3.4	2.359028500387807	2.457720411222004	4.875611963074217	4.288393558181586	0	0	0	0	0	0	0	0	CASE	Non-small cell carcinoma	Non-Smoker	NA	77.12	77.4	3.37	3-6 mths preDx
OIM34	OIM34_S2	3.9636452852047297	3.07	2.85	2.394174072910478	2.6054501718110172	5.0191866494191295	5.813932327878911	3.3678564248784997	2.63	3.4	2.359746714328538	2.5800086573502696	4.875611963074217	4.379270037	0	0	0	0	0	0	0	0	CASE	Non-small cell carcinoma	Non-Smoker	NA	76.25	77.4	13.79	1-2 yrs preDx
OIM34	OIM34_S3	4.049384011237587	3.07	2.85	2.6017973865838484	2.8936732951457595	5.347531715045065	6.0486635915972675	3.436636221140591	2.63	3.4	2.440739518387457	2.777040587232462	4.875611963074217	4.548954597548508	0	0	0	0	0	0	0	0	CASE	Non-small cell carcinoma	Non-Smoker	NA	75.16	77.4	26.83	2-3 yrs preDx
OIM34	OIM34_S4	4.052650079186551	3.07	2.85	2.6117249104788307	2.8565306401355404	5.214852560300006	5.990480988539568	3.4295751340162943	2.63	3.4	2.4729980279791937	2.7454955054939125	4.875611963074217	4.498441819023617	0	0	0	0	0	0	0	0	CASE	Non-small cell carcinoma	Non-Smoker	NA	74.2	77.4	38.39	3-4 yrs preDx
OIM34	OIM34_S5	4.127504682273575	3.07	3.0207177413610466	2.0813771052100547	1.3969923450632327	4.9886272012035295	6.051720429269775	3.8747011092853745	2.63	3.4202491911757775	2.2133774862596747	2.28	4.875611963074217	4.643778494	0	0	0	0	0	0	0	0	CASE	Non-small cell carcinoma	Non-Smoker	NA	71.69	77.4	68.48	5-6 yrs preDx
OIM34	OIM34_S6	3.8190645286117433	3.07	2.85	1.819726350015505	1.2138120288262342	4.800304540497027	5.595015035237238	3.568324665	2.63	3.4	1.96	2.28	4.875611963074217	4.272883611022769	0	0	0	0	0	0	0	0	CASE	Non-small cell carcinoma	Non-Smoker	NA	71.2	77.4	74.43	6-7 yrs preDx
OIM34	OIM34_S7	4.001551506864694	3.07	2.85	2.097477495204987	2.1338723756976745	4.943502013167436	5.827964294	3.4557333501751955	2.63	3.4	2.0928015083331433	2.28	4.875611963074217	4.2861160745831475	0	0	0	0	0	0	0	0	CASE	Non-small cell carcinoma	Non-Smoker	NA	70.16	77.4	86.85	7-8 yrs preDx
OIM34	OIM34_S8	3.9686603825325117	3.07	2.85	1.9736092597760255	1.337631285375696	5.095865093	5.796317903708357	3.7165710007800388	2.63	3.4	2.194211912026769	2.28	4.875611963074217	4.467585672330738	0	0	0	0	0	0	0	0	CASE	Non-small cell carcinoma	Non-Smoker	NA	69.16	77.4	98.84	8-9 yrs preDx
OIM3	OIM3_S1	3.09	3.07	2.85	4.423078100841723	1.17	4.728840573386163	4.798232251002932	3.03	2.63	3.4	5.169259845859661	2.28	4.875611963074217	3.87	0	0	0	2	0	0	0	2	CASE	Adenocarcinoma	NA	NA	72.26	72.49	2.71	0-3 mths preDx
OIM3	OIM3_S2	3.09	3.07	2.85	4.283400728130361	1.17	4.728840573386163	3.67	3.03	2.63	3.4	5.049020027643742	2.28	4.875611963074217	3.87	0	0	0	2	0	0	0	2	CASE	Adenocarcinoma	NA	NA	72.06	72.49	5.08	3-6 mths preDx
OIM3	OIM3_S3	3.09	3.07	2.85	4.2096211978885885	1.17	4.728840573386163	4.161269024853573	3.03	2.63	3.4	5.053282260629775	2.28	4.875611963074217	3.87	0	0	0	2	0	0	0	2	CASE	Adenocarcinoma	NA	NA	71.86	72.49	7.57	6-9 mths preDx
OIM3	OIM3_S4	3.09	3.07	2.85	4.363289578783658	1.17	4.728840573386163	5.171025979	3.03	2.63	3.4	5.109325997728582	2.28	4.875611963074217	3.87	0	0	0	2	0	0	0	2	CASE	Adenocarcinoma	NA	NA	71.63	72.49	10.33	9-12 mths preDx
OIM3	OIM3_S5	3.09	3.07	2.85	4.783388864436618	1.17	4.728840573386163	4.6523415823233245	3.03	2.63	3.4	5.453155982376665	2.28	4.875611963074217	3.87	0	0	0	2	0	0	0	2	CASE	Adenocarcinoma	NA	NA	71.28	72.49	14.53	1-2 yrs preDx
OIM3	OIM3_S6	3.09	3.07	2.85	4.487241830267723	1.17	4.728840573386163	4.204225170903983	3.03	2.63	3.4	5.068705566492064	2.28	4.875611963074217	3.87	0	0	0	2	0	0	0	2	CASE	Adenocarcinoma	NA	NA	70.36	72.49	25.51	2-3 yrs preDx
OIM3	OIM3_S7	3.09	3.07	2.85	4.228262971	1.17	4.728840573386163	4.785832896311397	3.03	2.63	3.4	5.229935404344126	2.28	4.875611963074217	3.87	0	0	0	2	0	0	0	2	CASE	Adenocarcinoma	NA	NA	68.27	72.49	50.61	4-5 yrs preDx
OIM3	OIM3_S8	3.09	3.07	2.85	3.9805601387777925	1.17	4.728840573386163	4.3553300605019185	3.03	2.63	3.4	4.843470320176834	2.28	4.875611963074217	3.87	0	0	0	2	0	0	0	2	CASE	Adenocarcinoma	NA	NA	66.22	72.49	75.19	6-7 yrs preDx
OIM40	OIM40_S1	3.3045544226752823	3.797424399010173	2.85	1.7340550014809086	2.305035171693594	4.728840573386163	4.961858843270115	3.03	2.63	3.4	1.96	2.28	4.875611963074217	3.87	0	0	0	0	0	0	0	0	CASE	Small cell carcinoma	Smoker	NA	73.19	73.53	4.13	3-6 mths preDx
OIM40	OIM40_S2	3.09	3.07	2.85	1.4988993773959767	2.1021736223984298	4.728840573386163	4.756299090207925	3.03	2.63	3.4	1.96	2.28	4.875611963074217	3.87	0	0	0	0	0	0	0	0	CASE	Small cell carcinoma	Smoker	NA	72.19	73.53	16.08	1-2 yrs preDx
OIM40	OIM40_S3	3.200121403961446	3.5612655340075756	2.85	1.5135200546548984	1.17	4.728840573386163	4.995793660717903	3.03	2.63	3.4	1.96	2.28	4.875611963074217	3.87	0	0	0	0	0	0	0	0	CASE	Small cell carcinoma	Smoker	NA	71.14	73.53	28.73	2-3 yrs preDx
OIM40	OIM40_S4	3.3052688737127385	3.7138089481030514	2.85	1.6433966706629566	1.4496127533619005	4.728840573386163	5.191310603726906	3.03	2.63	3.4	1.96	2.28	4.875611963074217	3.87	0	0	0	0	0	0	0	0	CASE	Small cell carcinoma	Smoker	NA	70.18	73.53	40.23	3-4 yrs preDx
OIM40	OIM40_S5	3.2449001695544015	3.198238332	2.85	1.5504710655127945	1.205835316143371	4.728840573386163	5.131058192646702	3.03	2.63	3.4	1.96	2.28	4.875611963074217	3.87	0	0	0	0	0	0	0	0	CASE	Small cell carcinoma	Smoker	NA	69.29	73.53	50.88	4-5 yrs preDx
OIM40	OIM40_S6	3.1872677590593286	3.2549424144761034	2.85	1.3463281298350875	1.185216234678149	4.728840573386163	5.034955040132744	3.03	2.63	3.4	1.96	2.28	4.875611963074217	3.87	0	0	0	0	0	0	0	0	CASE	Small cell carcinoma	Smoker	NA	68.3	73.53	62.84	5-6 yrs preDx
OIM40	OIM40_S7	3.350041037921133	3.4765007046806113	2.85	1.670933882231089	2.448898088322944	4.728840573386163	4.976281455799829	3.03	2.63	3.4	1.96	2.28	4.875611963074217	3.87	0	0	0	0	0	0	0	0	CASE	Small cell carcinoma	Smoker	NA	67.16	73.53	76.54	6-7 yrs preDx
OIM73	OIM73_S1	6.053560824030551	3.07	3.0424835863704622	1.7916162167316962	2.185930933357336	4.728840573386163	6.551425304889949	5.982653275211317	2.63	3.4	1.96	2.28	4.875611963074217	4.621794597294722	2	0	0	0	0	0	0	2	CASE	Non-small cell carcinoma	Smoker	NA	70.34	70.36	0.21	0-3 mths preDx
OIM73	OIM73_S2	5.619206420157648	3.07	2.85	1.8926096487964932	2.1192232724690645	4.728840573386163	6.488247524509782	5.605190723232105	2.63	3.4	1.96	2.567670290508077	4.875611963074217	5.176117513	2	0	0	0	0	0	0	2	CASE	Non-small cell carcinoma	Smoker	NA	70.19	70.36	2.09	0-3 mths preDx
OIM73	OIM73_S3	5.100636407069129	3.07	2.85	1.730500250632548	1.980569885864409	4.728840573386163	5.916548574107213	5.097819840644028	2.63	3.4	1.96	2.28	4.875611963074217	4.514288342328747	1	0	0	0	0	0	0	1	CASE	Non-small cell carcinoma	Smoker	NA	68.42	70.36	23.24	1-2 yrs preDx
OIM73	OIM73_S4	4.7940915064404335	3.07	2.85	1.2723413758475148	1.7816966483495702	4.728840573386163	5.4157498457939415	4.794758805702419	2.63	3.4	1.96	2.28	4.875611963074217	3.87	1	0	0	0	0	0	0	1	CASE	Non-small cell carcinoma	Smoker	NA	67.6	70.36	33.13	2-3 yrs preDx
OIM73	OIM73_S5	4.835206117748295	3.07	2.85	1.6197289726079493	2.5904880142539595	4.728840573386163	5.461845229045262	4.429702031890845	2.63	3.4	1.96	2.9336718718719323	4.875611963074217	3.87	1	0	0	0	0	0	0	1	CASE	Non-small cell carcinoma	Smoker	NA	66.24	70.36	49.4	4-5 yrs preDx
OIM73	OIM73_S6	5.010382136320504	3.07	2.85	1.703802421563631	2.948904014247951	4.728840573386163	5.717055426560598	4.730667363844998	2.63	3.4	1.96	3.3561497977802635	4.875611963074217	3.87	1	0	0	0	0	0	0	1	CASE	Non-small cell carcinoma	Smoker	NA	64.42	70.36	71.28	5-6 yrs preDx
OIM73	OIM73_S7	5.120683615700755	3.07	2.85	1.9691871068103748	2.7461449661908226	4.728840573386163	5.972371350554579	4.813219085664227	2.63	3.4	2.0167651342573345	3.155603931	4.875611963074217	4.521185255621501	1	0	0	0	0	0	0	1	CASE	Non-small cell carcinoma	Smoker	NA	63.17	70.36	86.23	7-8 yrs preDx
OIM74	OIM74_S1	3.09	3.07	2.85	1.21	1.817008237601328	4.728840573386163	5.385531546	3.03	2.63	3.4	1.96	2.28	4.875611963074217	3.9192587736040503	0	0	0	0	0	0	0	0	CASE	Adenocarcinoma	Smoker	NA	61.21	61.99	9.38	9-12 mths preDx
OIM74	OIM74_S2	3.09	3.07	2.85	1.21	1.434777584316112	4.728840573386163	5.008137748801606	3.03	2.63	3.4	1.96	2.28	4.875611963074217	3.87	0	0	0	0	0	0	0	0	CASE	Adenocarcinoma	Smoker	NA	60.37	61.99	19.49	1-2 yrs preDx
OIM74	OIM74_S3	3.09	3.07	2.85	1.21	1.9344112402812317	4.728840573386163	4.5847261895017555	3.03	2.63	3.4	1.96	2.28	4.875611963074217	3.87	0	0	0	0	0	0	0	0	CASE	Adenocarcinoma	Smoker	NA	59.17	61.99	33.82	2-3 yrs preDx
[truncated: 308 more rows]
